# Supplementary material for: Inhibition of Rho Kinase by Fasudil Ameliorates Cognition Impairment in APP/PS1 Transgenic Mice via Modulation of Gut Microbiota and Metabolites
Source: Front Aging Neurosci. 2021 Oct 14;13:755164. doi: 10.3389/fnagi.2021.755164 (PMC8551711; doi:10.3389/fnagi.2021.755164)
Supplement: Supplementary Table 1 — Dominant phyla in all groups. [file Table_1.XLSX]

## Sheet: Sheet1
	WT_1	WT_2	WT_3	WT_4	WT_5	ADF_1	ADF_2	ADF_3	ADF_4	ADF_5	ADNS_1	ADNS_2	ADNS_3	ADNS_4	ADNS_5
p__unidentified	0.468547	0.4544	0.463763	0.473155	0.441813	0.454409	0.465711	0.460522	0.453579	0.470357	0.438811	0.435439	0.476492	0.430964	0.450153
p__Bacteroidetes	0.403996	0.44043	0.4044	0.315445	0.371017	0.384157	0.376084	0.377186	0.346062	0.401475	0.286883	0.346003	0.408257	0.23701	0.337751
p__Firmicutes	0.0980209	0.0636166	0.10289	0.166567	0.153587	0.121156	0.124424	0.117492	0.160001	0.0872451	0.227989	0.120644	0.0777833	0.265874	0.169167
p__unknown	0.0121423	0.0111563	0.0120703	0.00925278	0.0110511	0.0100035	0.0132299	0.00903151	0.00960179	0.0132382	0.00925007	0.0083021	0.0116883	0.00776526	0.00908069
p__Proteobacteria	0.00869161	0.00953247	0.00741724	0.0103522	0.0136806	0.0121597	0.00932645	0.00976387	0.0210362	0.0144558	0.0190803	0.0123732	0.0121383	0.0388683	0.0238593
p__Verrucomicrobia	0.000443354	0.014512	0.000514128	0.00797266	0.000305945	0.000586305	0.000435625	0.0131824	0.00037556	0.000526788	0.00049651	0.0567542	0.00275454	0.000407731	0.00210235
p__Actinobacteria_<phylum>	0.00322804	0.00212745	0.00505061	0.00499068	0.00447798	0.012216	0.00493568	0.00758493	0.00307055	0.00834983	0.0128809	0.0161305	0.00644466	0.0134635	0.00338111
p__Deferribacteres_<phylum>	0.000105786	9.00084e-05	4.00315e-05	0.00669751	0.000139237	2.69606e-05	9.70217e-05	6.03327e-05	0.00120157	0.000114161	0.00041044	9.74818e-05	0.000598334	0.000908496	0.000850553
p__Tenericutes	0.000895261	0.00140547	0.000417944	0.00122353	0.000713221	0.0014841	0.000871066	0.00164295	0.00131709	0.000622929	0.000776965	0.000779299	0.000482624	0.000831619	0.000245104
p__Spirochaetes	0.000461166	0.000492111	0.000416683	0.000792332	0.000443851	0.000472361	0.000522869	0.000490305	0.000534074	0.000423675	0.000566575	0.000494394	0.000545066	0.000687007	0.000576228
p__Candidatus_Saccharibacteria	0.000725071	2.02051e-06	0.000783091	0.000229711	0.000545367	0.000319011	0.0016272	0.000179864	0.000464354	0.000442602	0.000215307	0.000338731	0.000296135	0.000483141	0.000119591
p__Fusobacteria	0.00029249	0.000346656	0.000200968	0.00110671	0.000284917	0.00029576	0.000279936	0.000428203	0.000460247	0.000220168	0.000355559	0.000400692	0.000283298	0.000480037	0.000338761
p__Chlamydiae	0.000456624	0.000293506	0.000481594	0.000349165	0.000442705	0.000580956	0.000611052	0.0005493	0.000533645	0.000533256	0.000466334	0.000459325	0.000434663	0.000473975	0.00040924
p__Cyanobacteria	0.000264711	0.00030682	0.000246696	0.00032517	0.000204292	0.000292481	0.000229514	0.00026653	0.000240832	0.000309413	0.000301738	0.000218343	0.000380889	0.000263998	0.000287908
p__Euryarchaeota	0.000168814	0.000170999	0.000148959	0.000226181	0.000144924	0.000170043	0.000170641	0.000178662	0.000179956	0.000157349	0.000194265	0.000160778	0.000176104	0.000208168	0.000203992
p__Chordata	0.000175616	8.46913e-05	0.00010967	8.60844e-05	8.55324e-05	0.000224313	0.000191891	0.000140625	8.53923e-05	0.00023615	0.000102628	0.000117738	7.83611e-05	7.59728e-05	0.000175157
p__Chlorobi	9.97901e-05	0.000103025	9.78948e-05	8.63437e-05	9.24346e-05	9.39723e-05	8.90759e-05	0.000114065	8.71813e-05	0.000103868	8.44067e-05	8.12725e-05	9.60498e-05	7.23306e-05	8.41344e-05
p__Synergistetes	8.94887e-05	7.99271e-05	7.01565e-05	0.000119812	9.85343e-05	9.8515e-05	9.37014e-05	9.12702e-05	0.000131906	7.90522e-05	0.000128297	0.000102864	9.17035e-05	0.000165732	0.000124014
p__Chloroflexi	8.43773e-05	6.73149e-05	6.97062e-05	0.000114487	8.84905e-05	7.4108e-05	9.81438e-05	0.000106081	0.000114318	6.85068e-05	0.000104291	9.12775e-05	8.32381e-05	0.000149379	0.000106056
p__Planctomycetes	8.60483e-05	7.32063e-05	7.86221e-05	8.85577e-05	7.82174e-05	8.31934e-05	8.47938e-05	8.62349e-05	8.80632e-05	7.76428e-05	7.3657e-05	7.85196e-05	8.23537e-05	7.49951e-05	8.40377e-05
p__Streptophyta	0.000185347	5.26609e-05	4.69436e-05	5.27158e-05	3.47862e-05	0.000111606	4.67362e-05	8.41709e-05	7.40789e-05	5.70051e-05	0.000122561	0.000100276	6.56252e-05	6.22351e-05	6.65148e-05
p__Acidobacteria	7.42921e-05	9.97068e-05	5.57694e-05	8.71216e-05	4.90493e-05	8.86769e-05	5.44531e-05	8.02244e-05	6.95687e-05	0.000104874	9.0143e-05	6.02353e-05	0.000127662	7.65839e-05	8.46903e-05
p__Thermotogae_<phylum>	6.97902e-05	5.6553e-05	5.75706e-05	8.12178e-05	6.52615e-05	6.35173e-05	7.13523e-05	6.97682e-05	6.54868e-05	6.15605e-05	5.51945e-05	6.66656e-05	6.47408e-05	5.87152e-05	6.3131e-05
p__Fibrobacteres	5.95674e-05	6.35716e-05	5.23472e-05	4.84075e-05	4.98977e-05	6.57752e-05	6.00862e-05	8.05646e-05	6.78553e-05	4.88004e-05	5.14587e-05	7.24385e-05	6.40585e-05	5.28974e-05	7.03577e-05
p__Nematoda	8.89776e-05	2.82871e-05	4.52775e-05	3.46053e-05	5.20303e-05	0.000136228	5.72467e-05	7.69582e-05	7.48348e-05	9.65941e-05	7.18011e-05	7.39382e-05	3.24209e-05	5.41196e-05	8.97659e-05
p__Deinococcus-Thermus	3.48754e-05	2.93718e-05	2.78284e-05	2.89807e-05	3.3548e-05	2.88422e-05	3.33405e-05	2.57661e-05	3.22269e-05	3.1334e-05	3.13813e-05	2.6769e-05	3.02477e-05	3.60309e-05	2.92936e-05
p__Balneolaeota	3.173e-05	3.13923e-05	3.01925e-05	2.64875e-05	3.15759e-05	2.79551e-05	3.0959e-05	2.69909e-05	2.65323e-05	3.77266e-05	2.4946e-05	2.48173e-05	3.44172e-05	1.9971e-05	2.736e-05
p__Apicomplexa	5.57142e-05	1.8057e-05	3.19937e-05	1.75719e-05	2.14175e-05	0.000201008	5.83459e-05	6.80444e-05	3.32599e-05	0.000171015	2.41988e-05	8.269e-05	1.34182e-05	2.1731e-05	0.000113911
p__Ignavibacteriae	2.9764e-05	2.63517e-05	2.79635e-05	2.24187e-05	2.77923e-05	1.85472e-05	2.32651e-05	2.2001e-05	2.12662e-05	2.37333e-05	1.67512e-05	1.92087e-05	2.62046e-05	1.32244e-05	1.75955e-05
p__Ascomycota	2.46526e-05	2.57775e-05	2.85264e-05	3.34884e-05	1.98123e-05	2.5966e-05	2.24407e-05	2.40197e-05	2.38111e-05	2.36578e-05	2.53316e-05	2.76113e-05	2.56234e-05	2.14621e-05	2.21635e-05
p__Nitrospirae	2.53407e-05	1.83122e-05	1.93178e-05	3.35083e-05	2.64852e-05	1.95148e-05	2.64022e-05	2.08896e-05	2.44158e-05	2.05873e-05	2.19814e-05	1.94758e-05	1.87248e-05	3.09954e-05	2.08584e-05
p__Aquificae_<phylum>	2.13106e-05	2.07155e-05	1.75841e-05	2.94195e-05	1.70836e-05	1.98105e-05	2.47764e-05	2.19103e-05	2.11906e-05	1.85739e-05	2.14029e-05	1.95785e-05	2.26668e-05	2.57154e-05	2.11726e-05
p__Candidatus_Kryptonia	1.86762e-05	2.14599e-05	2.21096e-05	2.20796e-05	1.91932e-05	1.74988e-05	1.97845e-05	1.0751e-05	1.17418e-05	2.38591e-05	1.66307e-05	1.11965e-05	2.27427e-05	1.55955e-05	1.49852e-05
p__Gemmatimonadetes	1.74181e-05	9.71972e-06	1.54452e-05	1.15484e-05	1.39879e-05	1.42464e-05	1.73572e-05	2.13206e-05	1.81922e-05	1.54279e-05	1.27984e-05	1.78734e-05	1.31402e-05	1.33955e-05	1.77647e-05
p__Arthropoda	1.4882e-05	1.20593e-05	1.46797e-05	1.20271e-05	1.23368e-05	1.77945e-05	1.40827e-05	1.52193e-05	1.49418e-05	1.56544e-05	1.39794e-05	1.33537e-05	1.24327e-05	1.25399e-05	1.45018e-05
p__Calditrichaeota	1.26802e-05	1.23995e-05	1.37566e-05	1.2047e-05	9.9291e-06	1.59398e-05	1.29378e-05	1.62173e-05	1.64032e-05	1.29614e-05	1.11353e-05	1.54286e-05	1.2559e-05	1.04866e-05	1.23265e-05
p__Thermodesulfobacteria_<phylum>	1.13237e-05	1.39309e-05	1.01542e-05	1.76517e-05	7.56721e-06	1.20422e-05	1.23653e-05	9.97985e-06	8.9701e-06	1.21309e-05	1.39794e-05	9.10104e-06	1.64e-05	1.48132e-05	1.12389e-05
p__Basidiomycota	1.81651e-05	9.31561e-06	1.03343e-05	1.04514e-05	1.20617e-05	8.62846e-06	9.38846e-06	1.1182e-05	9.24727e-06	1.01175e-05	1.34491e-05	1.14225e-05	1.07143e-05	7.57773e-06	1.04413e-05
p__Mucoromycota	1.06356e-05	9.37942e-06	9.07351e-06	1.42211e-05	1.01584e-05	1.63161e-05	1.26859e-05	1.75555e-05	1.35811e-05	8.02854e-06	1.27743e-05	1.52232e-05	1.26853e-05	1.34932e-05	1.41634e-05
p__Candidatus_Moranbacteria	1.58453e-05	3.29662e-06	9.16357e-06	1.20071e-05	1.20158e-05	8.92414e-06	1.6281e-05	7.03126e-06	7.25671e-06	5.86411e-06	8.17072e-06	7.74513e-06	6.21633e-06	8.18884e-06	1.00787e-05
p__Candidatus_Omnitrophica	8.27653e-06	7.74174e-06	9.02848e-06	1.09301e-05	8.41566e-06	7.41886e-06	8.7015e-06	6.82712e-06	8.49136e-06	7.67619e-06	8.91789e-06	5.69072e-06	9.75407e-06	8.9955e-06	9.23279e-06
p__Candidatus_Nomurabacteria	1.05373e-05	6.04026e-06	1.06946e-05	9.07517e-06	7.81945e-06	7.01566e-06	1.3785e-05	7.53025e-06	7.96222e-06	1.06208e-05	6.26663e-06	7.04663e-06	1.12703e-05	6.94218e-06	4.32636e-06
p__Elusimicrobia	7.19527e-06	6.59324e-06	8.42058e-06	8.21751e-06	8.20928e-06	8.60158e-06	7.67106e-06	1.01386e-05	8.64254e-06	5.91444e-06	7.06201e-06	1.05391e-05	7.58089e-06	7.43106e-06	7.3959e-06
p__Armatimonadetes	7.41152e-06	6.93354e-06	8.01531e-06	9.5738e-06	6.39773e-06	8.14462e-06	6.64062e-06	9.73035e-06	8.54175e-06	7.50001e-06	7.18252e-06	9.96389e-06	7.68196e-06	8.13995e-06	7.75844e-06
p__Candidatus_Magasanikbacteria	1.08715e-05	4.40258e-06	6.75447e-06	6.34264e-06	8.41566e-06	6.15551e-06	1.95784e-05	5.82914e-06	5.79529e-06	9.3876e-06	5.44715e-06	9.69682e-06	4.8265e-06	5.64663e-06	3.77046e-06
p__Candidatus_Peregrinibacteria	7.78505e-06	3.95595e-06	6.07902e-06	6.92106e-06	9.40169e-06	4.89215e-06	9.61745e-06	3.87853e-06	6.60159e-06	5.31041e-06	7.71277e-06	5.62908e-06	4.16949e-06	4.74219e-06	3.60127e-06
p__Candidatus_Woesebacteria	7.49016e-06	4.95557e-06	7.36237e-06	5.52488e-06	5.02188e-06	5.99423e-06	6.9383e-06	3.85585e-06	4.33387e-06	4.3792e-06	6.91739e-06	6.38922e-06	5.63513e-06	6.28218e-06	3.86714e-06
p__Lentisphaerae	6.66447e-06	6.99734e-06	5.291e-06	5.12597e-06	6.0767e-06	6.15551e-06	7.41918e-06	4.6497e-06	5.59371e-06	7.75169e-06	5.18202e-06	6.38922e-06	8.61694e-06	5.52441e-06	6.09074e-06
p__Candidatus_Uhrbacteria	7.903e-06	4.38132e-06	5.85388e-06	3.88936e-06	7.72773e-06	3.65567e-06	8.7473e-06	1.47883e-05	6.02206e-06	3.92618e-06	3.37434e-06	4.42931e-05	5.33189e-06	6.25774e-06	4.44721e-06
p__Candidatus_Parcubacteria	7.09697e-06	3.46677e-06	6.21411e-06	6.18308e-06	6.78756e-06	4.65023e-06	1.38766e-05	4.49093e-06	5.77009e-06	5.10907e-06	3.88049e-06	4.66351e-06	4.47272e-06	6.50218e-06	3.43208e-06
p__Chrysiogenetes_<phylum>	5.72083e-06	5.29586e-06	4.09771e-06	6.46232e-06	6.35187e-06	4.62335e-06	6.04525e-06	6.124e-06	6.80317e-06	5.31041e-06	5.76048e-06	6.16323e-06	4.95285e-06	7.25995e-06	5.1723e-06
p__Candidatus_Cloacimonetes	5.66185e-06	3.97721e-06	6.1916e-06	6.3227e-06	5.22825e-06	2.87615e-06	5.99946e-06	2.94859e-06	4.53544e-06	4.35404e-06	4.84459e-06	3.84175e-06	4.87704e-06	4.13108e-06	4.133e-06
p__Candidatus_Marinimicrobia	4.12843e-06	6.10407e-06	4.16526e-06	6.64183e-06	4.93015e-06	4.22015e-06	6.22844e-06	3.6744e-06	3.37639e-06	3.62417e-06	2.84408e-06	3.01998e-06	3.86625e-06	4.05775e-06	3.40791e-06
p__candidate_division_WWE3	5.40628e-06	2.95632e-06	5.53867e-06	4.24838e-06	5.04481e-06	2.49983e-06	8.28933e-06	1.79184e-06	3.42678e-06	3.75001e-06	2.67537e-06	1.7257e-06	2.37534e-06	4.32664e-06	1.6677e-06
p__Thaumarchaeota	2.85058e-06	2.99886e-06	2.7243e-06	1.18476e-05	2.08672e-06	2.17728e-06	2.17538e-06	2.17742e-06	2.77166e-06	2.23994e-06	2.79588e-06	2.50638e-06	2.77966e-06	4.13108e-06	2.44113e-06
p__Nitrospinae	3.57798e-06	4.46639e-06	4.05268e-06	6.7615e-06	3.32499e-06	3.01055e-06	3.36611e-06	2.60837e-06	4.83781e-06	4.05202e-06	5.44715e-06	3.22542e-06	4.90231e-06	4.20442e-06	5.51067e-06
p__candidate_division_Zixibacteria	4.56094e-06	4.12609e-06	4.5255e-06	4.80685e-06	3.76067e-06	6.47807e-06	4.78583e-06	8.14265e-06	9.29766e-06	4.27853e-06	5.56766e-06	9.75845e-06	5.30662e-06	5.52441e-06	7.13003e-06
p__Chlorophyta	4.08912e-06	3.53057e-06	3.37724e-06	4.74701e-06	3.92119e-06	2.74175e-06	7.55657e-06	4.01462e-06	5.19056e-06	3.6745e-06	3.30203e-06	3.86229e-06	3.84098e-06	3.71553e-06	3.28707e-06
p__Candidatus_Yanofskybacteria	3.53866e-06	3.55184e-06	3.44478e-06	4.72707e-06	2.24723e-06	4.27391e-06	5.51858e-06	2.88055e-06	3.02363e-06	3.6745e-06	4.21792e-06	3.08162e-06	6.49429e-06	3.8622e-06	3.72212e-06
p__Candidatus_Tectomicrobia	2.73263e-06	3.36043e-06	3.42227e-06	3.9093e-06	3.16447e-06	3.60191e-06	3.36611e-06	5.85182e-06	2.77166e-06	3.19631e-06	4.001e-06	3.67739e-06	3.94206e-06	4.10664e-06	4.03632e-06
p__Candidatus_Berkelbacteria	4.30537e-06	2.48842e-06	3.44478e-06	3.9093e-06	2.27016e-06	3.33311e-06	5.1751e-06	2.01865e-06	2.36851e-06	2.49162e-06	3.42254e-06	2.03387e-06	3.81571e-06	3.8622e-06	3.50459e-06
p__Crenarchaeota	2.8899e-06	3.70072e-06	2.58921e-06	4.26832e-06	2.93516e-06	3.68255e-06	3.68669e-06	5.89718e-06	3.90552e-06	2.74329e-06	3.15742e-06	4.08828e-06	3.05762e-06	4.37553e-06	3.77046e-06
p__Candidatus_Kaiserbacteria	2.49672e-06	3.14774e-06	2.65676e-06	2.77241e-06	4.08171e-06	1.10208e-06	3.89278e-06	2.51764e-06	1.76378e-06	1.66108e-06	1.51845e-06	6.8001e-06	1.01078e-06	2.51776e-06	1.37767e-06
p__Candidatus_Daviesbacteria	3.81389e-06	1.44626e-06	3.66993e-06	2.45329e-06	3.21033e-06	2.79551e-06	5.65598e-06	1.13407e-06	3.2252e-06	2.84397e-06	2.38614e-06	2.95835e-06	2.37534e-06	3.83775e-06	2.94869e-06
p__Coprothermobacterota	2.33945e-06	3.55184e-06	3.017e-06	3.49045e-06	2.06378e-06	3.41375e-06	3.77828e-06	2.60837e-06	2.59528e-06	2.36578e-06	1.9764e-06	1.97223e-06	5.45824e-06	3.47109e-06	3.28707e-06
p__Candidatus_Gottesmanbacteria	4.18741e-06	1.31865e-06	2.94945e-06	2.95192e-06	2.65999e-06	1.45152e-06	4.19046e-06	1.79184e-06	3.17481e-06	1.78692e-06	2.81998e-06	2.44475e-06	2.09738e-06	2.68887e-06	1.40184e-06
p__Cnidaria	2.12319e-06	3.06267e-06	1.89125e-06	4.5675e-06	2.2243e-06	2.74175e-06	2.19827e-06	3.22077e-06	3.3008e-06	2.61745e-06	2.65127e-06	3.65685e-06	2.52696e-06	2.32221e-06	3.64961e-06
p__Chytridiomycota	5.0131e-06	1.99924e-06	3.12957e-06	1.95465e-06	1.74275e-06	1.29293e-05	1.87769e-06	1.62626e-05	1.6126e-05	1.68624e-06	7.49585e-06	1.78734e-05	7.75777e-06	6.69773e-06	1.51302e-05
p__Dictyoglomi	2.22149e-06	3.14774e-06	1.59856e-06	4.22843e-06	1.97206e-06	2.63423e-06	2.51886e-06	2.2001e-06	3.07402e-06	1.83725e-06	3.25383e-06	2.73237e-06	2.93128e-06	4.83997e-06	3.40791e-06
p__Mollusca	2.9882e-06	2.44588e-06	2.65676e-06	2.33361e-06	2.2243e-06	2.2848e-06	2.97683e-06	2.13206e-06	2.14174e-06	2.1141e-06	2.43434e-06	2.0955e-06	2.42588e-06	1.9311e-06	2.10276e-06
p__Candidatus_Falkowbacteria	4.03014e-06	8.72009e-07	2.4091e-06	1.71531e-06	2.79757e-06	2.12352e-06	5.35829e-06	1.54234e-06	2.06615e-06	2.46645e-06	1.63896e-06	1.97223e-06	1.64253e-06	4.59553e-06	1.61936e-06
p__Candidatus_Amesbacteria	2.47706e-06	1.97797e-06	2.49915e-06	2.77241e-06	1.46758e-06	2.47295e-06	4.92322e-06	1.90524e-06	1.83937e-06	1.68624e-06	1.56666e-06	1.56135e-06	2.67858e-06	2.63998e-06	1.9094e-06
p__candidate_division_CPR2	2.49672e-06	4.04102e-07	3.33221e-06	2.75247e-06	1.5593e-06	1.77408e-06	5.44989e-06	1.65575e-06	2.26772e-06	1.76175e-06	2.43434e-06	2.19822e-06	1.81941e-06	3.27553e-06	6.2841e-07
p__Bacillariophyta	1.57274e-06	3.46677e-06	1.53101e-06	2.69263e-06	6.42066e-07	2.12352e-06	2.01508e-06	1.97329e-06	8.06301e-07	1.78692e-06	1.61486e-06	1.23265e-06	3.05762e-06	1.39332e-06	1.95774e-06
p__Candidatus_Bathyarchaeota	1.9266e-06	1.25484e-06	1.19329e-06	2.99181e-06	2.27016e-06	2.06976e-06	3.13712e-06	3.85585e-06	2.64568e-06	1.53524e-06	1.71127e-06	1.84897e-06	2.42588e-06	2.9822e-06	2.82784e-06
p__Candidatus_Roizmanbacteria	2.24115e-06	1.46753e-06	1.6661e-06	2.6328e-06	1.49051e-06	3.06431e-06	2.10668e-06	3.08468e-06	2.4441e-06	1.76175e-06	2.67537e-06	2.83509e-06	2.62804e-06	3.07998e-06	2.29611e-06
p__Candidatus_Giovannonibacteria	2.5557e-06	1.91417e-07	2.58921e-06	2.25383e-06	1.71982e-06	1.4784e-06	4.23626e-06	1.20212e-06	2.06615e-06	8.05371e-07	7.47175e-07	1.66407e-06	1.13713e-06	2.88443e-06	6.76749e-07
p__Candidatus_Pacebacteria	2.49672e-06	0	3.03951e-06	1.47596e-06	1.88034e-06	1.53216e-06	5.40409e-06	1.27016e-06	1.86457e-06	2.49162e-06	1.15692e-06	1.76679e-06	1.26348e-06	3.83775e-06	9.90954e-07
p__candidate_division_WOR-3	1.73001e-06	1.65894e-06	2.18395e-06	2.11421e-06	1.19241e-06	7.79518e-07	2.70205e-06	1.13407e-06	1.31024e-06	1.68624e-06	1.22922e-06	9.03941e-07	1.46564e-06	1.00222e-06	1.30516e-06
p__Candidatus_Collierbacteria	2.3591e-06	8.72009e-07	2.16143e-06	1.49591e-06	1.97206e-06	1.58592e-06	2.86234e-06	6.80444e-07	1.10866e-06	1.38423e-06	1.10871e-06	1.56135e-06	9.60246e-07	1.68666e-06	7.00919e-07
p__candidate_division_NC10	1.73001e-06	1.21231e-06	9.45626e-07	1.37623e-06	2.86637e-06	1.29024e-06	1.90059e-06	5.625e-06	1.86457e-06	1.91276e-06	1.22922e-06	1.31482e-06	1.59199e-06	1.7111e-06	1.9094e-06
p__Candidatus_Azambacteria	1.37614e-06	6.38056e-07	1.75616e-06	1.01722e-06	1.2612e-06	9.67678e-07	3.25161e-06	5.44355e-07	1.68819e-06	8.80874e-07	7.9538e-07	9.24485e-07	1.18767e-06	1.09999e-06	5.07562e-07
p__Candidatus_Levybacteria	1.84797e-06	2.55222e-07	1.30586e-06	1.23662e-06	1.37586e-06	1.53216e-06	2.35856e-06	1.17944e-06	8.56695e-07	2.76846e-07	6.9897e-07	7.19044e-07	5.81201e-07	1.00222e-06	4.59223e-07
p__Candidatus_Wolfebacteria	1.53342e-06	8.08204e-07	1.08072e-06	1.51585e-06	9.631e-07	1.37088e-06	1.23653e-06	6.80444e-07	1.25985e-06	1.03188e-06	7.23072e-07	9.03941e-07	5.81201e-07	8.79994e-07	6.0424e-07
p__Candidatus_Curtissbacteria	1.55308e-06	6.38056e-07	1.26083e-06	9.77326e-07	5.73274e-07	9.13918e-07	1.07624e-06	1.33821e-06	7.81104e-07	8.55706e-07	1.27743e-06	1.27373e-06	9.60246e-07	7.57773e-07	2.90035e-07
p__Candidatus_Microgenomates	1.12057e-06	6.16787e-07	1.28335e-06	7.97817e-07	1.07775e-06	8.87038e-07	2.31277e-06	4.98992e-07	7.81104e-07	1.05705e-06	7.9538e-07	8.0122e-07	9.34976e-07	2.68887e-06	7.00919e-07
p__Candidatus_Bipolaricaulota	1.12057e-06	5.31713e-07	6.97962e-07	1.51585e-06	7.10859e-07	2.84927e-06	1.32812e-06	2.78982e-06	3.45198e-06	1.10738e-06	1.42204e-06	2.4242e-06	7.83358e-07	2.81109e-06	1.13597e-06
p__Candidatus_Jorgensenbacteria	1.17955e-06	2.97759e-07	7.88022e-07	1.03716e-06	9.17238e-07	8.87038e-07	1.19073e-06	4.30948e-07	9.8268e-07	5.28524e-07	7.23072e-07	9.65573e-07	4.54853e-07	1.36888e-06	3.62544e-07
p__Platyhelminthes	1.4941e-06	2.97759e-07	1.03569e-06	5.58472e-07	6.42066e-07	1.344e-06	9.15948e-07	2.72178e-07	1.18425e-06	1.3339e-06	8.19482e-07	7.80676e-07	8.84437e-07	1.02666e-06	9.18445e-07
p__Candidatus_Thorarchaeota	9.8296e-07	4.46639e-07	4.72813e-07	7.37981e-07	8.48445e-07	2.71487e-06	2.51886e-07	1.61038e-06	1.78898e-06	3.27182e-07	5.06151e-07	2.01332e-06	4.54853e-07	8.06661e-07	1.37767e-06
p__Placozoa	7.27391e-07	2.33954e-07	6.75447e-07	7.77872e-07	7.3379e-07	4.56959e-07	7.32758e-07	3.17541e-07	7.3071e-07	6.79531e-07	3.37434e-07	2.67073e-07	3.28505e-07	5.37774e-07	4.10883e-07
p__Annelida	5.11139e-07	4.89176e-07	6.97962e-07	6.9809e-07	7.3379e-07	4.30079e-07	6.86961e-07	4.30948e-07	4.03151e-07	5.03357e-07	3.85639e-07	8.42308e-07	3.53775e-07	3.91109e-07	2.65866e-07
p__candidate_division_CPR3	2.5557e-07	5.52982e-07	4.95328e-07	9.97271e-07	8.02583e-07	6.98878e-07	1.21363e-06	2.04133e-07	5.79529e-07	3.02014e-07	5.06151e-07	2.67073e-07	3.28505e-07	5.1333e-07	2.17526e-07
p__Candidatus_Latescibacteria	7.4705e-07	2.76491e-07	5.40358e-07	8.97544e-07	5.27412e-07	9.94558e-07	5.03771e-07	9.2994e-07	1.43622e-06	2.76846e-07	6.9897e-07	1.10938e-06	7.58089e-07	8.5555e-07	1.57102e-06
p__candidate_division_CPR1	6.09435e-07	3.19028e-07	6.75447e-07	4.58745e-07	7.56721e-07	5.37599e-07	6.18265e-07	4.30948e-07	4.03151e-07	5.28524e-07	3.13331e-07	4.72514e-07	1.76887e-07	4.15553e-07	1.93357e-07
p__Caldiserica	3.14547e-07	5.7425e-07	6.07902e-07	5.98363e-07	6.64997e-07	5.64479e-07	1.14493e-06	5.89718e-07	8.81892e-07	3.5235e-07	4.09741e-07	1.64353e-06	7.07549e-07	1.24666e-06	5.80071e-07
p__Candidatus_Rokubacteria	4.9148e-07	3.19028e-07	6.75447e-07	5.58472e-07	5.73274e-07	8.60158e-07	7.78555e-07	3.17541e-07	5.79529e-07	7.04699e-07	5.06151e-07	5.95779e-07	3.53775e-07	5.86663e-07	4.35053e-07
p__Candidatus_Beckwithbacteria	5.50458e-07	2.12685e-07	8.78081e-07	2.79236e-07	6.87928e-07	4.83839e-07	5.2667e-07	2.49496e-07	6.04726e-07	3.27182e-07	3.85639e-07	3.28706e-07	4.80123e-07	6.35551e-07	1.20848e-07
p__Candidatus_Campbellbacteria	4.32503e-07	1.91417e-07	4.05268e-07	6.78144e-07	6.87928e-07	5.37599e-08	6.41163e-07	2.72178e-07	2.77166e-07	3.02014e-07	2.41024e-07	4.93058e-07	2.02157e-07	3.4222e-07	4.83392e-08
p__Candidatus_Sumerlaeota	6.68413e-07	2.33954e-07	1.57604e-07	3.78963e-07	8.48445e-07	2.41919e-07	9.15948e-07	6.124e-07	6.29923e-07	3.5235e-07	3.61536e-07	3.4925e-07	6.5701e-07	5.1333e-07	7.97597e-07
p__Candidatus_Kuenenbacteria	7.07731e-07	4.2537e-08	5.40358e-07	5.18581e-07	4.58619e-07	2.68799e-07	1.60291e-06	1.13407e-07	2.51969e-07	5.53692e-07	3.61536e-07	3.08162e-07	2.77966e-07	4.64441e-07	2.41696e-08
p__Candidatus_Dadabacteria	5.11139e-07	2.97759e-07	2.02634e-07	8.77599e-07	3.21033e-07	5.10719e-07	1.8319e-07	8.16533e-07	4.03151e-07	2.51678e-07	3.61536e-07	5.54691e-07	2.77966e-07	4.39997e-07	5.07562e-07
p__Candidatus_Atribacteria	3.53866e-07	3.82833e-07	3.37724e-07	4.7869e-07	5.73274e-07	2.68799e-07	6.64062e-07	4.53629e-07	6.04726e-07	5.53692e-07	6.9897e-07	2.25985e-07	3.03235e-07	9.28883e-07	5.07562e-07
p__Candidatus_Adlerbacteria	5.89776e-07	8.50741e-08	3.82753e-07	1.99454e-07	3.89826e-07	3.49439e-07	1.21363e-06	2.04133e-07	5.54332e-07	4.53021e-07	3.13331e-07	2.46529e-07	2.77966e-07	5.37774e-07	2.41696e-07
p__Blastocladiomycota	3.73525e-07	1.70148e-07	3.60239e-07	1.59563e-07	5.50343e-07	2.68799e-08	2.74784e-07	1.5877e-07	2.26772e-07	2.2651e-07	2.89229e-07	8.21764e-08	2.52696e-08	1.22221e-07	1.20848e-07
p__Candidatus_Shapirobacteria	2.94888e-07	1.4888e-07	5.62873e-07	4.58745e-07	1.14655e-07	1.6128e-07	8.01454e-07	2.94859e-07	7.55907e-08	1.25839e-07	1.92819e-07	1.84897e-07	1.51618e-07	3.4222e-07	1.69187e-07
p__Microsporidia	2.94888e-07	1.4888e-07	3.60239e-07	3.78963e-07	3.66895e-07	2.95679e-07	4.12176e-07	6.80444e-08	4.03151e-07	2.51678e-08	5.30253e-07	4.31426e-07	5.05392e-08	5.1333e-07	5.07562e-07
p__Porifera	3.34207e-07	1.91417e-07	2.47664e-07	2.99181e-07	3.89826e-07	2.68799e-08	5.95366e-07	6.80444e-08	2.26772e-07	5.03357e-07	2.65127e-07	8.21764e-08	1.26348e-07	7.08884e-07	2.17526e-07
p__Brachiopoda	1.17955e-07	2.76491e-07	9.00596e-08	7.57926e-07	1.83448e-07	2.68799e-08	4.35075e-07	2.26815e-08	1.00788e-07	7.55035e-08	4.82048e-08	6.16323e-08	1.76887e-07	2.93331e-07	7.25088e-08
p__Chromerida	4.12843e-07	4.04102e-07	1.80119e-07	1.79509e-07	2.29309e-07	4.30079e-07	2.51886e-07	1.81452e-07	4.53544e-07	2.51678e-07	3.37434e-07	1.64353e-07	1.76887e-07	2.19999e-07	3.38375e-07
p__Priapulida	2.5557e-07	2.33954e-07	9.00596e-08	4.18854e-07	9.17238e-08	8.06398e-08	5.72467e-07	4.53629e-08	1.51181e-07	3.02014e-07	1.30153e-06	2.46529e-07	1.51618e-07	6.35551e-07	1.6677e-06
p__Candidatus_Fermentibacteria	1.76933e-07	0	3.37724e-07	1.99454e-07	2.98102e-07	1.8816e-07	2.28987e-07	1.13407e-07	4.03151e-07	2.51678e-07	4.57946e-07	3.28706e-07	1.26348e-07	3.66664e-07	4.59223e-07
p__candidate_division_KD3-62	5.89776e-08	1.06343e-07	5.17843e-07	2.59291e-07	4.58619e-08	8.06398e-08	4.57974e-08	1.36089e-07	2.01575e-07	1.25839e-07	2.16922e-07	3.90338e-07	2.52696e-08	1.7111e-07	1.45018e-07
p__Zoopagomycota	5.89776e-08	2.55222e-07	2.02634e-07	2.99181e-07	1.14655e-07	1.0752e-07	1.14493e-07	3.17541e-07	3.02363e-07	4.78189e-07	2.16922e-07	1.64353e-07	5.05392e-08	1.46666e-07	4.35053e-07
p__Cryptomycota	3.14547e-07	6.38056e-08	2.92694e-07	3.98908e-08	1.60517e-07	1.6128e-07	1.14493e-07	2.26815e-08	1.25985e-07	3.77517e-07	2.16922e-07	1.64353e-07	2.52696e-08	3.66664e-07	7.25088e-08
p__Candidatus_Lokiarchaeota	5.89776e-08	0	4.50298e-08	1.99454e-07	2.75171e-07	8.06398e-08	1.37392e-07	6.80444e-08	2.26772e-07	2.51678e-08	1.44614e-07	4.5197e-07	5.05392e-08	1.46666e-07	2.17526e-07
p__Echinodermata	7.86368e-08	2.76491e-07	4.50298e-08	7.97817e-08	0	0	4.57974e-08	0	0	5.03357e-08	0	0	2.52696e-08	7.33329e-08	2.41696e-08
p__Candidatus_Micrarchaeota	7.86368e-08	4.2537e-08	6.75447e-08	9.97271e-08	1.83448e-07	1.344e-07	2.28987e-08	2.49496e-07	5.03938e-08	0	0	0	0	3.4222e-07	2.41696e-08
p__Hemichordata	9.8296e-08	2.12685e-08	6.75447e-08	3.98908e-08	9.17238e-08	2.41919e-07	2.28987e-07	1.5877e-07	5.03938e-07	2.51678e-08	1.20512e-07	4.93058e-07	2.52696e-08	2.44443e-07	2.41696e-08
p__Candidatus_Korarchaeota	1.96592e-08	0	4.50298e-08	1.79509e-07	2.29309e-08	2.68799e-08	2.28987e-08	1.36089e-07	2.51969e-08	0	2.41024e-08	0	2.52696e-08	9.77771e-08	1.45018e-07
p__Nanoarchaeota	1.96592e-08	0	2.25149e-08	1.39618e-07	0	0	2.28987e-08	2.26815e-08	0	2.51678e-08	0	2.05441e-08	0	4.88886e-08	0
p__Euglenida	5.89776e-08	0	2.25149e-08	0	6.87928e-08	0	6.86961e-08	2.26815e-08	7.55907e-08	2.51678e-08	0	2.05441e-08	0	7.33329e-08	0
p__Candidatus_Parvarchaeota	1.96592e-08	0	2.25149e-08	7.97817e-08	0	1.0752e-07	2.28987e-08	0	0	0	7.23072e-08	0	0	2.44443e-08	0
p__Orthonectida	0	6.38056e-08	2.25149e-08	1.99454e-08	0	0	0	2.26815e-08	2.51969e-08	0	2.41024e-08	8.21764e-08	0	4.88886e-08	0
p__Candidatus_Aminicenantes	1.96592e-08	0	0	0	2.29309e-08	0	0	2.26815e-08	0	0	2.41024e-08	0	0	0	0
p__Nemertea	0	0	0	0	2.29309e-08	0	2.28987e-08	0	2.51969e-08	0	0	0	0	0	0
p__Ctenophora	1.96592e-08	0	0	0	0	0	0	0	0	0	0	0	0	0	0
p__Candidatus_Poribacteria	0	0	0	0	0	0	0	0	0	0	0	0	2.52696e-08	0	0
p__Nematomorpha	0	0	0	0	0	0	0	0	0	0	0	0	0	0	0
p__Rhombozoa	0	0	0	0	0	0	0	0	0	0	0	0	0	0	0

## Sheet: Sheet2
	WT_1	WT_2	WT_3	WT_4	WT_5	WT-mean	ADF_1	ADF_2	ADF_3	ADF_5	ADF_6	ADF-mean	ADNS_1	ADNS_2	ADNS_3	ADNS_5	ADNS_6	ADNS-mean
p__Bacteroidetes	40.3996	44.043	40.44	31.5445	37.1017		38.4157	37.6084	37.7186	34.6062	40.1475		28.6883	34.6003	40.8257	23.701	33.7751
p__Firmicutes	9.80209	6.36166	10.289	16.6567	15.3587		12.1156	12.4424	11.7492	16.0001	8.72451		22.7989	12.0644	7.77833	26.5874	16.9167
Ratio of firmicutes/bacteroidetes	24.2628	14.4442	25.4425	52.8037	41.3964	31.6699	31.5382	33.084	31.1496	46.2347	21.7311	32.7475	79.471	34.8679	19.0525	112.178	50.0864	59.1313
