# Supplementary material for: Inhibition of Rho Kinase by Fasudil Ameliorates Cognition Impairment in APP/PS1 Transgenic Mice via Modulation of Gut Microbiota and Metabolites
Source: Front Aging Neurosci. 2021 Oct 14;13:755164. doi: 10.3389/fnagi.2021.755164 (PMC8551711; doi:10.3389/fnagi.2021.755164)
Supplement: Supplementary Table 2 — Level of family in all groups file. [file Table_2.XLSX]

## Sheet: Sheet1
	WT_1	WT_2	WT_3	WT_4	WT_5	ADF_1	ADF_2	ADF_3	ADF_4	ADF_5	ADNS_1	ADNS_2	ADNS_3	ADNS_4	ADNS_5
f__unidentified	0.469466	0.45545	0.464573	0.474485	0.442847	0.455145	0.46663	0.461363	0.454655	0.471199	0.439821	0.436296	0.477347	0.432318	0.451199
f__Bacteroidaceae	0.195088	0.201954	0.183622	0.145765	0.186878	0.179115	0.173892	0.181494	0.169165	0.182917	0.132208	0.166681	0.193457	0.107248	0.159795
f__Prevotellaceae	0.137381	0.15358	0.146858	0.111065	0.114817	0.132391	0.130771	0.125856	0.114231	0.146001	0.101355	0.116233	0.136063	0.0825268	0.115077
f__Lachnospiraceae	0.0375475	0.0257164	0.0171893	0.0720729	0.0665988	0.0152647	0.0438128	0.0182025	0.0450215	0.0206677	0.110217	0.0332052	0.0315036	0.141555	0.0727536
f__unknown	0.0246579	0.0203862	0.0224377	0.0279579	0.0218138	0.0548449	0.0248399	0.0548595	0.0553369	0.0332001	0.0388445	0.0404851	0.023952	0.0381414	0.0392525
f__Lactobacillaceae	0.00670098	0.00541431	0.0503921	0.00655764	0.0375272	0.0244317	0.0313278	0.00945715	0.015747	0.0274159	0.0196049	0.0134813	0.00580135	0.0154667	0.015376
f__Clostridiaceae	0.0200535	0.0088322	0.00916073	0.0353348	0.0136528	0.0118939	0.0198953	0.0154022	0.017393	0.00801918	0.0282512	0.0202146	0.0119737	0.0338735	0.0170936
f__Tannerellaceae	0.0166655	0.0189177	0.0165928	0.0129095	0.0148908	0.0177093	0.0150084	0.0170182	0.0144904	0.0161832	0.0119577	0.0154077	0.0188064	0.0108125	0.0146151
f__Rikenellaceae	0.0118383	0.0208481	0.0146278	0.0104914	0.014885	0.0130598	0.0123917	0.0104299	0.00891237	0.0127345	0.00972646	0.00993731	0.0141786	0.00889417	0.00953549
f__Barnesiellaceae	0.0115056	0.00943012	0.0106772	0.00880824	0.0101275	0.0114682	0.0109063	0.0127033	0.011761	0.0112678	0.0080631	0.0113739	0.0113206	0.0068762	0.0108046
f__Porphyromonadaceae	0.00818448	0.00788837	0.00816303	0.00667448	0.00715085	0.0076457	0.00755112	0.00750416	0.00692497	0.00851606	0.00604501	0.00666044	0.00851665	0.00499622	0.00716912
f__Eubacteriaceae	0.00544845	0.00273475	0.00552061	0.0114833	0.00805342	0.00383991	0.0069342	0.00699544	0.00990042	0.00320983	0.0126617	0.00423638	0.00302616	0.0122229	0.0107158
f__Ruminococcaceae	0.00551918	0.00536018	0.00365782	0.00951044	0.00719997	0.00441592	0.00598345	0.00749915	0.00887896	0.00327338	0.00931838	0.00606014	0.00544689	0.0124268	0.00874116
f__Odoribacteraceae	0.00542767	0.0090028	0.00563411	0.00380369	0.00631367	0.00443637	0.00791502	0.00450899	0.00454925	0.00485107	0.00345544	0.00367524	0.005581	0.00401226	0.00408563
f__Akkermansiaceae	0.000355124	0.0144089	0.000411302	0.00786079	0.000225732	0.00046798	0.000347533	0.0130745	0.000279686	0.000433667	0.000409958	0.0566017	0.0026428	0.000331342	0.00201251
f__Dysgonamonadaceae	0.00419675	0.00433767	0.0042337	0.00376438	0.00369748	0.00466767	0.00396598	0.00443454	0.00401729	0.00448146	0.00345568	0.00409522	0.00510785	0.00284003	0.00421617
f__Flavobacteriaceae	0.00379554	0.00411335	0.00388231	0.00350748	0.00335872	0.00382808	0.00372756	0.00367909	0.00325224	0.00405182	0.0030364	0.00324991	0.00442746	0.00250031	0.00354206
f__Oscillospiraceae	0.00246257	0.00326174	0.00172149	0.00417879	0.00436855	0.00113406	0.00267853	0.00192944	0.00479432	0.00117695	0.00515688	0.00282128	0.00294229	0.00678324	0.00471112
f__Erysipelotrichaceae	0.00554519	0.00197185	0.00171595	0.00274976	0.00198318	0.0126764	0.00110777	0.00868022	0.00776193	0.00290573	0.00716811	0.0057936	0.00338161	0.00571378	0.00524459
f__Eggerthellaceae	0.00127199	0.00109393	0.00377872	0.00321807	0.00196468	0.00172986	0.00343849	0.00248702	0.00155626	0.00161474	0.00157273	0.0020479	0.00145624	0.00349759	0.00177618
f__Helicobacteraceae	0.000863511	0.00211843	0.00120191	0.000234458	0.00516921	0.00315533	0.00306105	0.00236572	0.0117134	0.00617299	0.0110649	0.00454559	0.00313303	0.0273892	0.0154984
f__Deferribacteraceae	0.000105786	9.00084e-05	4.00315e-05	0.00669751	0.000139237	2.69606e-05	9.70217e-05	6.03327e-05	0.00120157	0.000114161	0.00041044	9.74818e-05	0.000598334	0.000908496	0.000850553
f__Desulfovibrionaceae	0.000641185	0.000364075	0.000508657	0.00326371	0.00129486	0.000680546	0.0010808	0.000875142	0.00210276	0.00038308	0.00205548	0.0010875	0.000886509	0.0055929	0.00164791
f__Paludibacteraceae	0.00117682	0.0010029	0.00117442	0.000921997	0.000993552	0.0010856	0.00107754	0.00104203	0.00104791	0.00123602	0.000848019	0.00100802	0.0011688	0.000691749	0.000994072
f__Sphingobacteriaceae	0.00100897	0.00111377	0.00108335	0.000931152	0.000965966	0.00105756	0.00104184	0.000964847	0.00087776	0.00107811	0.00078169	0.00091713	0.00119356	0.00064308	0.00093389
f__Marinilabiliaceae	0.00102397	0.00105124	0.0010555	0.000908753	0.000909464	0.00113237	0.00102785	0.00117567	0.000989987	0.00108413	0.000826231	0.0010013	0.00119033	0.000698104	0.0010413
f__Bacillaceae	0.000954553	0.000708731	0.000808375	0.00135573	0.000853283	0.00119137	0.000847366	0.00113001	0.0012157	0.000742627	0.00117815	0.000942255	0.000876072	0.00134463	0.00097099
f__Sutterellaceae	0.000863472	0.00118925	0.00053563	0.00086623	0.00101515	0.00235455	0.000152688	0.00117161	0.0016186	0.00157606	0.000634159	0.00170699	0.00152563	0.00057383	0.00131589
f__Burkholderiaceae	0.000929448	0.00104365	0.000720207	0.000845566	0.00047983	0.000952464	0.00056285	0.000600537	0.000637583	0.00129073	0.000861228	0.000459695	0.00142301	0.00067586	0.000797235
f__Mycoplasmataceae	0.000735746	0.0013115	0.000317415	0.00104025	0.000595792	0.00124003	0.000786707	0.00140915	0.00109702	0.000558323	0.000599548	0.000626965	0.000383542	0.0006928	0.00016503
f__Staphylococcaceae	0.000565871	7.89913e-05	0.00174272	0.000209247	0.000664218	0.000217781	0.000291477	0.000215565	0.000226193	0.000154279	0.000162113	0.000132283	9.70859e-05	0.000321247	0.000145501
f__Cytophagaceae	0.000641539	0.000706285	0.00064906	0.000595909	0.000559079	0.000651758	0.000629966	0.000622901	0.000537878	0.000670748	0.00052765	0.00054787	0.000758417	0.000448113	0.00061821
f__Prolixibacteraceae	0.000633361	0.000686952	0.000661083	0.000608315	0.000529063	0.000745623	0.000688151	0.00068244	0.000598326	0.000699313	0.000547149	0.000623082	0.000842767	0.000457866	0.000660845
f__Paenibacillaceae	0.000542574	0.000458464	0.000445345	0.00103429	0.000631289	0.000578806	0.000592664	0.00060462	0.000751926	0.000444086	0.000953443	0.000619651	0.000558029	0.000983247	0.000808498
f__Streptococcaceae	0.00049667	0.000364925	0.000693076	0.000765126	0.000593659	0.0010617	0.000506015	0.00105421	0.00112502	0.000578634	0.000835558	0.000793598	0.00044563	0.000980949	0.000816715
f__Enterococcaceae	0.000316022	0.000237782	0.00089123	0.000519419	0.00077729	0.000457927	0.000409291	0.000522944	0.000723857	0.000334808	0.000988946	0.000425653	0.000267125	0.000742348	0.000523586
f__Peptostreptococcaceae	0.000591605	0.000311435	0.000294472	0.000723839	0.000476872	0.000408279	0.000427061	0.000410966	0.000532234	0.000276695	0.00069415	0.00045877	0.000350464	0.000858752	0.000630198
f__Bifidobacteriaceae	0.000249986	0.000231104	0.000211663	0.000317292	0.00132548	0.00910195	0.000277555	0.000510719	0.000338747	0.00562164	0.00996476	0.0125535	0.00236367	0.00387647	0.000343547
f__Peptococcaceae	0.000445458	0.000351165	0.000339165	0.000673078	0.000478729	0.00035081	0.000487215	0.00035281	0.000586559	0.000352048	0.000607622	0.000432001	0.000404895	0.000728537	0.000550511
f__Moraxellaceae	0.000725189	0.000228764	0.00029758	0.000224585	0.00078394	0.000174397	0.000171397	0.000284131	0.000157204	0.000167567	0.000181106	0.000170126	0.00020155	0.000177808	0.000153405
f__Rhizobiaceae	0.000424737	0.000377219	0.000376967	0.000323435	0.000551443	0.000236436	0.000467866	0.000191636	0.0002879	0.000395462	0.000268983	0.000220952	0.000320141	0.000229776	0.000266663
f__Chlamydiaceae	0.000448348	0.000286955	0.000474524	0.000340409	0.000438485	0.000573295	0.000603587	0.000541543	0.000525356	0.000525706	0.000458524	0.000451457	0.000423746	0.000465835	0.000400805
f__Chitinophagaceae	0.000414632	0.000421755	0.000450366	0.00035449	0.000347243	0.000392313	0.000402078	0.000389373	0.000354445	0.000408675	0.000304679	0.000359625	0.000444568	0.000253878	0.000351184
f__Cyclobacteriaceae	0.000397096	0.000404974	0.000403737	0.000356445	0.000369509	0.000397635	0.000380118	0.000373859	0.000332977	0.000411419	0.000317043	0.000331623	0.000462838	0.000266198	0.000372164
f__Fusobacteriaceae	0.000226218	0.000300843	0.000154677	0.00100631	0.000222224	0.000229716	0.00021163	0.000342989	0.000375484	0.000172702	0.000263897	0.000335834	0.000227654	0.00038688	0.000249165
f__Spirochaetaceae	0.000338689	0.000360735	0.000324395	0.000551551	0.000325459	0.00037769	0.00042145	0.000370955	0.000427113	0.000329095	0.000451824	0.00038551	0.000427587	0.00053643	0.000466788
f__Selenomonadaceae	0.000322096	0.000344422	0.000280266	0.000509267	0.000345157	0.000360218	0.000332123	0.000414731	0.000443566	0.000298339	0.000466382	0.000343354	0.000351425	0.000528583	0.000439089
f__Flammeovirgaceae	0.000327994	0.000373858	0.000350985	0.000313163	0.000287623	0.000341563	0.000326512	0.00034528	0.000285305	0.00036959	0.000277419	0.000289282	0.000408155	0.000228456	0.000316549
f__Hymenobacteraceae	0.000331808	0.000329641	0.00033966	0.000286416	0.000290673	0.000339897	0.000326032	0.000336071	0.000288127	0.00035693	0.000262017	0.000295732	0.000365475	0.000210196	0.0003107
f__Hungateiclostridiaceae	0.000258401	0.000186057	0.00016303	0.000520895	0.000291292	0.000238291	0.000291958	0.000293589	0.000351321	0.000170361	0.000471371	0.00030019	0.000229246	0.000474757	0.000361457
f__Coriobacteriaceae	0.000286631	0.000129674	0.000268468	0.000392646	0.000211446	0.000329736	0.000334046	0.00129486	0.000257134	0.000217727	0.000276913	0.000346045	0.000701434	0.00195574	0.000305625
f__Rhodospirillaceae	0.000177719	0.000318135	0.000209434	0.000221973	0.000329105	0.000193321	0.000166084	0.000325933	0.000161537	0.000261418	0.000160329	0.000191142	0.000196092	0.000193159	0.000171628
f__Enterobacteriaceae	0.000207601	0.00017236	0.000196803	0.000233002	0.000186727	0.000233963	0.00018438	0.000228879	0.000259226	0.000198373	0.000377926	0.000224218	0.000216763	0.000224105	0.00023256
f__Vibrionaceae	0.000194901	0.000205603	0.000170888	0.000224187	0.000167488	0.00021004	0.000178747	0.000212412	0.000198098	0.000231443	0.000189831	0.000180788	0.000256284	0.000183797	0.000213684
f__Atopobiaceae	0.00023707	8.59461e-05	9.61837e-05	0.000380778	0.000125753	0.000185015	0.000132927	0.00252154	0.000206413	0.000100848	0.00021897	0.000294664	0.00115189	0.00322474	0.000292356
f__Corynebacteriaceae	0.00050762	4.59187e-05	7.52898e-05	5.94174e-05	0.000200669	6.78181e-05	5.78421e-05	7.43272e-05	7.83372e-05	9.03525e-05	6.50042e-05	6.09954e-05	6.96683e-05	7.00329e-05	6.02548e-05
f__Clostridiales_Family_XIII._Incertae_Sedis	0.000163191	0.000150432	9.43375e-05	0.000292599	0.000127978	0.000142302	0.000122325	0.000142417	0.000190841	8.51176e-05	0.0002806	0.000179555	0.000160412	0.000313596	0.000174553
f__Veillonellaceae	0.000159338	0.000135885	0.000119554	0.000216428	0.000149418	0.000180096	0.000181472	0.000195083	0.000221481	0.000133314	0.000201062	0.0001956	0.000148585	0.000275194	0.000213974
f__Rhodobacteraceae	0.000150393	0.000133566	0.000153867	0.000138641	0.000164002	0.000128889	0.000115272	0.000131734	0.000137676	0.000146326	0.000126417	0.000130969	0.000135268	0.000119435	0.000105017
f__Campylobacteraceae	0.000134194	9.43472e-05	9.96285e-05	0.000216607	0.000176499	0.000109643	0.000127843	0.000109211	0.000172775	0.000117257	0.000168042	0.000122484	0.000123366	0.000253634	0.000209623
f__Pasteurellaceae	0.000151769	0.000133375	0.000135697	0.000139598	0.000128895	0.000152624	0.000130568	0.000143914	0.000143068	0.000148515	0.00013078	0.0001533	0.000155105	0.000128455	0.000155072
f__Desulfobacteraceae	0.000153735	0.000129206	9.12079e-05	0.00014634	0.000155082	0.000155447	0.00015681	0.000142644	0.000177084	0.000151083	0.000127188	0.000136064	0.000156192	0.000146715	0.000135906
f__Haliscomenobacteraceae	0.000130124	0.000129993	0.000143578	0.000120331	0.000123391	0.000119454	0.000130408	0.000104766	9.60002e-05	0.000139027	9.92296e-05	9.70914e-05	0.000131756	8.08128e-05	9.55908e-05
f__Acetobacteraceae	9.2359e-05	0.000221256	7.83519e-05	0.000116581	0.000104794	0.000159291	0.000115547	0.00011275	0.000201878	8.79364e-05	0.000123983	0.00010194	0.000154701	0.000172088	9.15787e-05
f__Pseudomonadaceae	0.000125819	0.000113914	0.000119869	0.00013174	0.000115801	0.000122438	0.000108563	0.000127402	0.000120718	0.000125336	0.000114944	0.000103645	0.000127409	0.00012315	0.000121404
f__Peptoniphilaceae	0.000110662	8.71371e-05	9.17933e-05	0.000153141	0.000100621	0.000132572	0.000104968	0.000137132	0.000151408	9.6871e-05	0.000136492	0.000122155	9.77934e-05	0.000172406	0.000109488
f__Neisseriaceae	0.000114436	8.98382e-05	0.000115501	0.000105531	9.95661e-05	0.000106848	0.000108357	0.000105423	0.000110866	0.000118213	9.20953e-05	0.000105699	0.000119677	9.61883e-05	0.000111301
f__Acholeplasmataceae	0.00012751	6.37843e-05	7.54024e-05	0.00015354	0.000101194	0.00019074	5.72696e-05	0.00018973	0.000182753	3.12081e-05	0.000143168	0.000116711	6.59537e-05	0.000104133	4.85567e-05
f__Acidaminococcaceae	9.88072e-05	9.74311e-05	7.1057e-05	0.000139877	9.79839e-05	0.000121202	0.00010886	0.00010971	0.000144832	9.06294e-05	0.00013601	0.000101118	0.000118641	0.000163386	0.000116763
f__Marinifilaceae	0.000107791	0.000101855	0.000116335	8.772e-05	8.9316e-05	0.000106176	0.000116898	0.000104244	9.72853e-05	0.000120453	7.84293e-05	9.65573e-05	0.00010449	6.95929e-05	8.98384e-05
f__Carnobacteriaceae	0.000101461	5.61064e-05	0.000108724	0.000125177	0.000109954	0.0001269	7.69396e-05	0.000137881	0.000150199	7.40438e-05	0.000114173	9.968e-05	6.60295e-05	0.000134077	0.000105645
f__Streptomycetaceae	0.000102248	8.48827e-05	0.00010215	0.000102121	9.73189e-05	0.00010666	0.000102174	0.00011377	0.00010686	0.000100671	9.51322e-05	0.000100584	0.000106436	0.000122613	0.000101005
f__Lentimicrobiaceae	0.000105019	9.70483e-05	0.00010645	7.34989e-05	9.5301e-05	8.93489e-05	0.000103846	8.7301e-05	8.46364e-05	9.98911e-05	7.23555e-05	7.84168e-05	9.09454e-05	6.04752e-05	8.51737e-05
f__Cryomorphaceae	9.66053e-05	9.61763e-05	0.000102781	8.32323e-05	8.53719e-05	0.000102977	9.82354e-05	8.60762e-05	7.76317e-05	0.000105755	7.33919e-05	8.13957e-05	0.000106587	6.7344e-05	8.31918e-05
f__Thermoanaerobacteraceae	8.3355e-05	8.13096e-05	6.63064e-05	0.000143148	8.58076e-05	8.45105e-05	9.8991e-05	7.9612e-05	0.000119333	6.70471e-05	0.000128538	9.12364e-05	9.08696e-05	0.000133955	9.50349e-05
f__Alcaligenaceae	0.000149548	6.95906e-05	6.17359e-05	6.26087e-05	0.000102203	7.27909e-05	5.02397e-05	5.23942e-05	6.50332e-05	7.74666e-05	5.2254e-05	7.28905e-05	7.52529e-05	5.70041e-05	6.47504e-05
f__Synergistaceae	8.6874e-05	7.67794e-05	6.83553e-05	0.000115544	9.57367e-05	9.50475e-05	9.09765e-05	8.76866e-05	0.000129235	7.68122e-05	0.0001242	0.000100378	8.82921e-05	0.000161234	0.000119809
f__Brachyspiraceae	7.19527e-05	7.72047e-05	4.10672e-05	0.000171411	7.12694e-05	4.37068e-05	5.96282e-05	6.20792e-05	5.81797e-05	4.25085e-05	6.62334e-05	6.25773e-05	5.61238e-05	9.60416e-05	5.49134e-05
f__Oxalobacteraceae	8.72082e-05	8.45211e-05	7.6258e-05	7.5653e-05	7.80799e-05	9.06392e-05	7.7741e-05	7.87727e-05	8.9701e-05	9.32972e-05	6.36786e-05	8.91614e-05	7.79568e-05	7.34795e-05	7.92521e-05
f__Sphingomonadaceae	8.38662e-05	7.1441e-05	8.54891e-05	7.58724e-05	8.17029e-05	9.09617e-05	8.15193e-05	8.27874e-05	8.65766e-05	8.01595e-05	6.98006e-05	8.46212e-05	7.76788e-05	6.63173e-05	7.10345e-05
f__Succinivibrionaceae	6.81192e-05	6.32101e-05	7.40966e-05	0.000121168	6.36792e-05	7.142e-05	7.99393e-05	0.000110754	8.32002e-05	6.26931e-05	0.000102098	7.27467e-05	7.1791e-05	0.000115939	8.63338e-05
f__Alicyclobacillaceae	6.90431e-05	7.85447e-05	8.12563e-05	7.83855e-05	7.46173e-05	7.59896e-05	7.03906e-05	7.49849e-05	8.58963e-05	7.40186e-05	7.35606e-05	7.22536e-05	7.71987e-05	6.95684e-05	5.8853e-05
f__Sporomusaceae	7.10484e-05	6.88675e-05	4.84521e-05	0.000100365	8.85593e-05	6.73611e-05	7.58634e-05	6.78403e-05	8.12852e-05	5.0688e-05	9.53733e-05	5.99271e-05	8.35919e-05	0.000128797	9.22796e-05
f__Morganellaceae	6.96133e-05	8.5776e-05	6.70269e-05	7.78869e-05	6.69354e-05	9.04241e-05	5.28273e-05	6.89743e-05	6.75529e-05	0.000107567	7.30303e-05	7.31165e-05	0.000110251	6.19418e-05	7.07928e-05
f__Xanthomonadaceae	6.52292e-05	6.97608e-05	6.77023e-05	7.24218e-05	8.30559e-05	6.58559e-05	7.2337e-05	6.0242e-05	5.59623e-05	7.17535e-05	5.94125e-05	5.53253e-05	7.24985e-05	5.68085e-05	6.00373e-05
f__Thermoanaerobacterales_Family_III._Incertae_Sedis	7.39973e-05	5.75314e-05	5.3608e-05	0.000100385	6.78985e-05	6.19045e-05	7.50161e-05	5.82233e-05	7.94711e-05	5.3381e-05	8.05262e-05	6.51043e-05	6.1759e-05	7.98595e-05	6.46537e-05
f__Caulobacteraceae	5.70117e-05	3.0967e-05	4.24856e-05	3.91529e-05	0.000173129	3.53471e-05	4.00498e-05	4.65877e-05	4.12473e-05	3.76511e-05	3.58885e-05	4.03486e-05	3.49226e-05	2.9822e-05	3.88406e-05
f__Listeriaceae	5.76015e-05	4.09419e-05	7.31509e-05	7.37981e-05	8.46152e-05	8.39461e-05	7.02074e-05	6.36442e-05	7.05262e-05	5.53944e-05	7.92969e-05	6.07695e-05	4.92505e-05	8.38194e-05	6.48712e-05
f__Propionibacteriaceae	7.62581e-05	5.34691e-05	6.61938e-05	6.52614e-05	6.41378e-05	7.3893e-05	7.4146e-05	6.79537e-05	7.05262e-05	7.39683e-05	6.80652e-05	7.38561e-05	6.74193e-05	5.71263e-05	7.12037e-05
f__Planococcaceae	6.89448e-05	5.42347e-05	5.64899e-05	8.82386e-05	5.65936e-05	8.50481e-05	5.72467e-05	8.99093e-05	8.83656e-05	5.7282e-05	8.19482e-05	7.51092e-05	6.93651e-05	8.97594e-05	8.5222e-05
f__Leptotrichiaceae	6.62712e-05	4.58124e-05	4.62906e-05	0.000100405	6.26932e-05	6.6044e-05	6.83068e-05	8.52143e-05	8.47624e-05	4.74665e-05	9.16615e-05	6.48577e-05	5.56437e-05	9.31572e-05	8.95967e-05
f__Alteromonadaceae	6.17103e-05	6.44224e-05	5.38557e-05	6.80338e-05	5.6433e-05	6.75493e-05	6.68413e-05	5.40273e-05	6.11025e-05	6.54364e-05	5.75807e-05	5.91054e-05	7.16141e-05	6.91529e-05	5.38499e-05
f__Chlorobiaceae	6.01179e-05	6.77402e-05	5.57694e-05	5.76024e-05	6.1776e-05	5.76306e-05	5.56438e-05	8.44204e-05	5.43497e-05	6.11578e-05	5.39171e-05	5.25107e-05	6.42606e-05	4.46842e-05	5.48167e-05
f__Estrildidae	6.46591e-05	5.84672e-05	6.80851e-05	5.55281e-05	4.99207e-05	5.28191e-05	7.2337e-05	4.96724e-05	4.70426e-05	6.85572e-05	4.55054e-05	4.27112e-05	6.3073e-05	3.93553e-05	5.15779e-05
f__Comamonadaceae	6.57404e-05	5.34478e-05	4.78217e-05	5.32543e-05	5.11819e-05	7.63659e-05	4.32785e-05	6.24874e-05	7.42049e-05	6.7777e-05	5.25192e-05	8.81753e-05	6.68129e-05	6.14285e-05	6.49921e-05
f__Actinomycetaceae	6.29488e-05	4.20691e-05	5.21445e-05	5.88789e-05	5.47591e-05	7.33822e-05	5.51858e-05	9.61921e-05	7.66238e-05	6.27434e-05	7.53924e-05	8.00604e-05	7.21448e-05	0.000127966	6.54755e-05
f__Aerococcaceae	4.40563e-05	2.13749e-05	5.53867e-05	4.3481e-05	0.000105345	3.72287e-05	4.32785e-05	4.34123e-05	6.25891e-05	2.8339e-05	5.09525e-05	3.36718e-05	2.35007e-05	4.8033e-05	3.27015e-05
f__Caedimonadaceae	4.99344e-05	5.44262e-05	5.94844e-05	3.80758e-05	6.11339e-05	3.84114e-05	5.85062e-05	3.9375e-05	4.39434e-05	5.19464e-05	3.61054e-05	4.10471e-05	4.65972e-05	2.99442e-05	2.02058e-05
f__Methylococcaceae	5.29619e-05	5.47239e-05	4.62006e-05	5.5927e-05	5.06315e-05	4.77119e-05	5.41783e-05	4.187e-05	4.52537e-05	5.11662e-05	4.68551e-05	4.18072e-05	5.33694e-05	5.16752e-05	4.64057e-05
f__Geobacteraceae	5.20576e-05	4.36855e-05	4.91726e-05	5.65453e-05	5.37731e-05	4.25509e-05	5.49798e-05	4.57485e-05	5.1956e-05	4.56796e-05	5.19889e-05	4.75391e-05	4.83155e-05	6.44351e-05	4.817e-05
f__Acidobacteriaceae	4.79685e-05	7.61626e-05	3.39975e-05	6.11926e-05	2.60037e-05	6.68773e-05	2.75013e-05	5.45943e-05	4.35403e-05	8.07132e-05	6.66914e-05	3.41238e-05	0.000104364	5.23108e-05	5.76445e-05
f__Legionellaceae	4.86762e-05	5.03426e-05	4.93076e-05	5.3374e-05	3.87533e-05	5.87596e-05	4.44922e-05	5.35736e-05	5.91875e-05	5.67786e-05	5.18684e-05	5.36612e-05	4.96548e-05	5.20663e-05	4.95235e-05
f__Fibrobacteraceae	5.13302e-05	5.78504e-05	4.4557e-05	4.12471e-05	4.14133e-05	5.64479e-05	5.14763e-05	6.89063e-05	5.60379e-05	4.19799e-05	4.53848e-05	6.18788e-05	5.55679e-05	4.50508e-05	5.93122e-05
f__Pseudoalteromonadaceae	4.30733e-05	4.72374e-05	4.3814e-05	5.66649e-05	4.36376e-05	4.10457e-05	4.9507e-05	3.63811e-05	3.53513e-05	5.06125e-05	3.62018e-05	2.92137e-05	5.45318e-05	3.77664e-05	3.87681e-05
f__Salinivirgaceae	5.11139e-05	4.66419e-05	4.85872e-05	3.77567e-05	4.616e-05	4.66098e-05	5.13389e-05	4.48186e-05	4.49765e-05	5.26259e-05	3.88772e-05	3.98556e-05	4.92505e-05	3.41976e-05	4.78075e-05
f__Leptospiraceae	4.54128e-05	5.00236e-05	3.35922e-05	6.16513e-05	3.65749e-05	4.16101e-05	3.47831e-05	5.1623e-05	4.16505e-05	4.75924e-05	4.33602e-05	4.17045e-05	5.69577e-05	4.72508e-05	4.90401e-05
f__Chromobacteriaceae	4.45084e-05	4.61952e-05	4.32962e-05	4.76496e-05	4.16885e-05	4.75237e-05	3.92713e-05	3.55419e-05	4.62867e-05	4.82971e-05	3.81782e-05	4.2136e-05	5.21818e-05	4.34864e-05	4.38195e-05
f__Mycobacteriaceae	3.68414e-05	5.40221e-05	4.50298e-05	5.15789e-05	3.32499e-05	5.70661e-05	4.09887e-05	4.63836e-05	3.18489e-05	4.86243e-05	5.56525e-05	4.37795e-05	7.23217e-05	5.36796e-05	4.87259e-05
f__Microbacteriaceae	5.34141e-05	3.23707e-05	4.56377e-05	4.39797e-05	4.40962e-05	4.44594e-05	6.05212e-05	4.87425e-05	4.56568e-05	4.07719e-05	3.6949e-05	4.30399e-05	4.06841e-05	5.46819e-05	3.8478e-05
f__Persicobacteraceae	4.16579e-05	4.84922e-05	4.5345e-05	4.20848e-05	4.12986e-05	4.40562e-05	4.0004e-05	4.53403e-05	3.48473e-05	4.36914e-05	3.22731e-05	3.51304e-05	4.87956e-05	2.75732e-05	3.91064e-05
f__Micrococcaceae	4.66316e-05	3.34341e-05	4.82269e-05	3.91329e-05	4.7146e-05	4.16639e-05	5.9674e-05	4.40928e-05	4.18269e-05	3.96645e-05	4.21069e-05	4.078e-05	4.16696e-05	4.66152e-05	3.9904e-05
f__Lewinellaceae	4.61795e-05	4.17501e-05	4.47146e-05	3.58419e-05	4.3179e-05	4.5669e-05	4.8133e-05	4.49547e-05	3.91812e-05	5.05622e-05	3.38157e-05	4.01843e-05	4.57127e-05	3.0042e-05	3.79946e-05
f__Thermotogaceae	4.85189e-05	3.52632e-05	3.80952e-05	3.9472e-05	4.73753e-05	3.92716e-05	4.46753e-05	5.02395e-05	4.42206e-05	4.38675e-05	2.92844e-05	4.43958e-05	4.35143e-05	3.16309e-05	3.92756e-05
f__Yersiniaceae	4.09894e-05	4.08781e-05	3.55285e-05	3.98908e-05	4.32936e-05	3.65567e-05	3.65921e-05	3.9806e-05	4.05922e-05	3.85068e-05	4.02751e-05	3.68767e-05	3.98502e-05	3.89886e-05	3.92514e-05
f__Bradyrhizobiaceae	4.06749e-05	3.59013e-05	3.59338e-05	4.41193e-05	4.32936e-05	3.19334e-05	4.31182e-05	3.80368e-05	4.00631e-05	4.01679e-05	4.19623e-05	3.7493e-05	4.1518e-05	4.97441e-05	3.81638e-05
f__Halomonadaceae	4.56094e-05	2.97334e-05	4.3116e-05	3.74775e-05	4.15279e-05	4.51314e-05	4.65072e-05	4.47959e-05	5.07214e-05	4.07216e-05	3.20803e-05	4.6327e-05	3.52006e-05	3.56887e-05	3.95415e-05
f__Opitutaceae	3.35583e-05	3.84535e-05	4.28684e-05	4.46977e-05	3.54742e-05	5.36792e-05	3.64776e-05	4.16885e-05	4.48001e-05	3.72484e-05	3.22249e-05	6.0071e-05	4.14674e-05	2.97976e-05	3.50218e-05
f__Planctomycetaceae	4.37417e-05	3.43061e-05	3.81177e-05	3.78963e-05	3.92119e-05	3.94866e-05	4.13092e-05	4.56805e-05	4.34143e-05	3.8985e-05	3.78408e-05	3.80066e-05	3.86625e-05	3.61531e-05	4.27802e-05
f__Chromatiaceae	3.78243e-05	4.6812e-05	3.03276e-05	4.61936e-05	3.16218e-05	4.54002e-05	3.12109e-05	5.0126e-05	4.04914e-05	4.72904e-05	4.22756e-05	3.94858e-05	5.66545e-05	3.87931e-05	4.37953e-05
f__Shewanellaceae	4.13237e-05	4.12397e-05	3.59338e-05	4.26034e-05	3.03147e-05	4.3653e-05	3.58593e-05	5.37551e-05	3.6208e-05	4.70638e-05	3.52859e-05	4.01637e-05	5.03118e-05	3.28776e-05	4.20068e-05
f__Methanobacteriaceae	3.80209e-05	3.39233e-05	3.53709e-05	5.80611e-05	2.42609e-05	5.2389e-05	3.85385e-05	6.28957e-05	4.59088e-05	3.70974e-05	5.31217e-05	4.58134e-05	4.54095e-05	4.65175e-05	4.40854e-05
f__Desulfobulbaceae	4.00458e-05	3.22431e-05	3.12507e-05	4.60739e-05	3.86157e-05	3.49977e-05	4.53394e-05	3.84678e-05	4.13481e-05	3.57635e-05	5.02053e-05	4.10882e-05	4.07852e-05	6.54373e-05	3.91064e-05
f__Myxococcaceae	3.45412e-05	4.3643e-05	3.11606e-05	3.656e-05	3.99916e-05	3.18527e-05	3.40046e-05	2.30671e-05	4.44474e-05	2.44128e-05	2.22706e-05	3.24802e-05	7.32314e-05	7.20617e-05	2.21394e-05
f__Catabacteriaceae	3.32241e-05	3.03076e-05	2.42486e-05	5.84201e-05	3.419e-05	3.20678e-05	3.74394e-05	3.41583e-05	5.10993e-05	1.80957e-05	4.96269e-05	4.83814e-05	3.87383e-05	7.60951e-05	4.33361e-05
f__Bernardetiaceae	3.67627e-05	4.41747e-05	3.37724e-05	3.60813e-05	2.94204e-05	3.90566e-05	3.34321e-05	3.53377e-05	3.08914e-05	4.46226e-05	3.24419e-05	2.6769e-05	5.29399e-05	2.36621e-05	3.71487e-05
f__Cellvibrionaceae	2.97444e-05	3.57524e-05	4.11798e-05	3.68791e-05	3.18281e-05	3.48095e-05	5.45447e-05	3.43171e-05	3.2756e-05	3.61158e-05	2.79106e-05	3.54386e-05	3.46194e-05	2.42243e-05	2.97045e-05
f__Crocinitomicaceae	3.77064e-05	3.72625e-05	3.75323e-05	2.97187e-05	3.13466e-05	4.04812e-05	4.23397e-05	3.40902e-05	3.5704e-05	3.81796e-05	2.43916e-05	3.77601e-05	3.49226e-05	2.13887e-05	2.76984e-05
f__Oceanospirillaceae	3.6861e-05	3.23494e-05	3.46054e-05	3.66198e-05	3.1209e-05	3.07507e-05	3.54014e-05	2.5993e-05	2.72631e-05	3.52098e-05	2.93085e-05	2.9337e-05	3.77275e-05	3.06531e-05	3.07921e-05
f__Microscillaceae	3.10026e-05	3.41998e-05	3.49882e-05	3.3608e-05	3.50385e-05	2.88153e-05	3.51724e-05	2.61064e-05	2.83213e-05	3.56628e-05	2.8248e-05	2.57623e-05	3.76012e-05	2.32954e-05	2.98253e-05
f__Phyllobacteriaceae	3.99082e-05	3.06905e-05	3.02375e-05	3.53233e-05	3.17135e-05	3.15033e-05	2.85089e-05	3.47934e-05	2.98835e-05	3.21897e-05	2.84167e-05	2.84741e-05	3.59839e-05	3.46131e-05	3.28948e-05
f__Methylobacteriaceae	3.28505e-05	3.23069e-05	3.45379e-05	3.74575e-05	2.93287e-05	3.00249e-05	3.26535e-05	2.83745e-05	2.60788e-05	2.81376e-05	2.59824e-05	2.37284e-05	3.40887e-05	2.74265e-05	2.96561e-05
f__Methanosarcinaceae	3.3342e-05	3.20091e-05	2.96972e-05	4.1646e-05	2.7242e-05	2.90035e-05	3.22414e-05	2.61744e-05	2.85985e-05	2.78105e-05	3.55511e-05	2.77345e-05	2.94391e-05	3.82797e-05	4.9451e-05
f__Anaerolineaceae	3.19462e-05	2.34805e-05	2.27851e-05	4.40993e-05	4.1184e-05	2.6423e-05	3.46228e-05	3.53831e-05	4.07434e-05	2.28021e-05	3.53823e-05	3.04669e-05	3.06015e-05	4.78864e-05	3.70278e-05
f__Saprospiraceae	3.66251e-05	3.40084e-05	3.0958e-05	2.8502e-05	3.14383e-05	3.30354e-05	3.67524e-05	4.09854e-05	3.21009e-05	3.90605e-05	2.57173e-05	3.05285e-05	3.56554e-05	2.19754e-05	3.43692e-05
f__Poaceae	0.000140288	6.84846e-06	6.50681e-06	3.11149e-06	2.98102e-06	1.7015e-05	6.64062e-06	3.99194e-06	3.35119e-06	5.33558e-06	6.23047e-05	1.77912e-05	1.95587e-05	6.8444e-06	1.09972e-05
f__Desulfomicrobiaceae	1.68676e-05	1.29525e-05	1.32613e-05	7.9662e-05	3.65749e-05	2.34662e-05	3.15315e-05	1.8939e-05	3.22017e-05	1.35403e-05	2.81998e-05	2.09344e-05	1.98872e-05	7.1524e-05	3.01637e-05
f__Leuconostocaceae	1.70642e-05	1.87163e-05	5.64449e-05	2.83424e-05	3.818e-05	3.08851e-05	3.32718e-05	2.94632e-05	3.57292e-05	2.7735e-05	2.88747e-05	2.10166e-05	2.2212e-05	3.58109e-05	2.39521e-05
f__Rhodanobacteraceae	3.19659e-05	3.22005e-05	3.3232e-05	3.22318e-05	2.79757e-05	3.8734e-05	2.88523e-05	3.38181e-05	3.14206e-05	3.1636e-05	2.64886e-05	3.36512e-05	3.86878e-05	2.47865e-05	3.30399e-05
f__Desulfohalobiaceae	1.6789e-05	2.0992e-05	1.94754e-05	7.60519e-05	2.29997e-05	3.11001e-05	2.80738e-05	1.84854e-05	2.38363e-05	1.92031e-05	2.67296e-05	2.21876e-05	2.7645e-05	4.68108e-05	2.57165e-05
f__Ectothiorhodospiraceae	3.32634e-05	2.66282e-05	3.1003e-05	3.26905e-05	3.00854e-05	2.93798e-05	3.14857e-05	2.56754e-05	3.00347e-05	3.1636e-05	2.6585e-05	2.87823e-05	3.11574e-05	2.66198e-05	2.90519e-05
f__Balneolaceae	3.173e-05	3.13923e-05	3.01925e-05	2.64875e-05	3.15759e-05	2.79551e-05	3.0959e-05	2.69909e-05	2.65323e-05	3.77266e-05	2.4946e-05	2.48173e-05	3.44172e-05	1.9971e-05	2.736e-05
f__Halobacteroidaceae	2.82699e-05	2.81808e-05	2.70404e-05	3.65201e-05	2.69439e-05	3.18259e-05	2.76158e-05	3.3251e-05	2.59528e-05	2.74833e-05	3.31408e-05	2.41393e-05	3.33054e-05	3.28776e-05	2.85443e-05
f__Thermonemataceae	3.48951e-05	2.57562e-05	3.11381e-05	2.14613e-05	3.27225e-05	2.38694e-05	3.24703e-05	1.94834e-05	2.5852e-05	3.55873e-05	2.24152e-05	1.95374e-05	2.55223e-05	1.92377e-05	2.052e-05
f__Muridae	8.48491e-05	1.16126e-05	1.83271e-05	1.21867e-05	1.84365e-05	0.000132061	8.32825e-05	6.61618e-05	2.03087e-05	0.000130445	1.47507e-05	4.21565e-05	4.54853e-06	1.45932e-05	9.39231e-05
f__Syntrophaceae	2.83486e-05	3.01588e-05	2.97872e-05	3.01774e-05	2.63706e-05	2.33587e-05	3.41648e-05	2.77168e-05	3.58552e-05	3.30454e-05	2.76937e-05	3.27678e-05	2.77208e-05	2.58865e-05	2.28403e-05
f__Piscirickettsiaceae	3.04128e-05	2.65857e-05	2.69954e-05	3.05364e-05	2.99019e-05	2.87347e-05	3.37298e-05	2.92364e-05	2.81198e-05	3.10319e-05	2.60788e-05	2.48995e-05	3.37855e-05	2.9382e-05	2.75534e-05
f__Halieaceae	2.70511e-05	3.19028e-05	3.1791e-05	2.32564e-05	3.02688e-05	2.72563e-05	3.53098e-05	2.48362e-05	2.71875e-05	3.13843e-05	2.30419e-05	2.47146e-05	2.71901e-05	1.76488e-05	1.38975e-05
f__Aeromonadaceae	3.21035e-05	2.91379e-05	2.65e-05	3.01575e-05	2.4582e-05	3.14495e-05	2.8028e-05	2.59476e-05	2.95812e-05	3.88088e-05	2.56932e-05	2.46324e-05	3.85109e-05	2.62043e-05	2.88827e-05
f__Rhodothermaceae	3.26343e-05	2.53308e-05	3.0215e-05	2.66471e-05	2.65082e-05	2.56435e-05	3.04553e-05	2.88735e-05	2.52725e-05	2.81628e-05	1.96435e-05	2.32354e-05	2.82009e-05	1.92377e-05	2.00366e-05
f__Trichinellidae	6.47574e-05	1.43988e-05	2.21322e-05	1.37823e-05	2.17615e-05	7.37048e-05	3.61799e-05	2.20237e-05	2.24504e-05	6.65689e-05	2.85855e-05	3.46784e-05	1.56672e-05	1.67199e-05	4.88951e-05
f__Christensenellaceae	2.11533e-05	1.91417e-05	1.5828e-05	4.83278e-05	2.73337e-05	1.9918e-05	2.68602e-05	2.48135e-05	3.11434e-05	1.47987e-05	4.84218e-05	2.89466e-05	2.38293e-05	5.3533e-05	2.96561e-05
f__Plasmodiidae	5.42594e-05	1.53133e-05	2.60497e-05	1.44604e-05	2.04544e-05	0.000199584	5.7178e-05	6.61845e-05	3.19497e-05	0.000168524	2.05594e-05	8.06356e-05	1.218e-05	2.03376e-05	0.000112969
f__Erwiniaceae	2.37876e-05	2.88401e-05	2.54418e-05	3.01575e-05	2.09359e-05	2.84659e-05	2.81425e-05	3.07107e-05	2.88757e-05	2.56209e-05	2.4464e-05	3.08983e-05	3.31537e-05	2.49576e-05	3.11305e-05
f__Micromonosporaceae	2.55766e-05	2.45651e-05	2.70179e-05	2.53905e-05	2.51323e-05	2.18265e-05	2.915e-05	2.76033e-05	2.38111e-05	2.41108e-05	2.37168e-05	2.32354e-05	2.42588e-05	2.39554e-05	2.18735e-05
f__Desulfuromonadaceae	2.73066e-05	2.27148e-05	2.24023e-05	2.78039e-05	2.24953e-05	2.81164e-05	2.40436e-05	3.00529e-05	3.41922e-05	2.54698e-05	2.85855e-05	2.71182e-05	2.75439e-05	3.16309e-05	3.18314e-05
f__Thiotrichaceae	2.74246e-05	2.54372e-05	2.3348e-05	2.78039e-05	1.69689e-05	2.86271e-05	2.6448e-05	2.19103e-05	2.05355e-05	2.76846e-05	2.53798e-05	2.17973e-05	3.2244e-05	2.44443e-05	2.47255e-05
f__Trichomonadidae	2.84469e-05	2.23319e-05	2.50141e-05	2.49916e-05	2.01104e-05	2.51865e-05	2.6906e-05	3.4748e-05	2.2904e-05	3.06796e-05	2.10414e-05	2.21465e-05	2.69121e-05	1.77954e-05	2.50155e-05
f__Microcoleaceae	2.40432e-05	2.28424e-05	2.78284e-05	2.5211e-05	1.70377e-05	2.31436e-05	2.20972e-05	2.32485e-05	2.20473e-05	2.43121e-05	2.24152e-05	2.27218e-05	2.7367e-05	2.20487e-05	2.09309e-05
f__Syntrophomonadaceae	2.42595e-05	1.92906e-05	1.50625e-05	3.15537e-05	2.61413e-05	1.93536e-05	2.61274e-05	1.70338e-05	3.2756e-05	1.96561e-05	3.50208e-05	2.09344e-05	2.49917e-05	4.14086e-05	3.12755e-05
f__Heliobacteriaceae	1.83224e-05	1.4335e-05	1.92953e-05	3.16933e-05	2.7563e-05	2.11545e-05	2.53488e-05	1.55595e-05	2.66835e-05	1.39933e-05	5.89063e-05	2.12426e-05	1.73097e-05	3.86464e-05	3.45867e-05
f__Pseudonocardiaceae	2.28047e-05	2.14387e-05	2.17719e-05	2.1202e-05	2.29309e-05	2.04825e-05	3.36611e-05	2.19783e-05	2.4189e-05	2.09145e-05	1.93542e-05	2.06263e-05	2.46631e-05	2.47621e-05	2.00608e-05
f__Nocardiaceae	2.07208e-05	2.20129e-05	2.18845e-05	2.51113e-05	1.96747e-05	2.35199e-05	1.99219e-05	2.72404e-05	2.03339e-05	2.36074e-05	2.48255e-05	2.50638e-05	2.65331e-05	3.55175e-05	1.96257e-05
f__Synechococcaceae	2.0308e-05	2.14174e-05	2.07362e-05	2.52509e-05	1.73587e-05	2.16384e-05	2.22117e-05	2.50857e-05	1.88725e-05	1.97316e-05	2.26563e-05	2.04003e-05	2.98687e-05	2.21465e-05	2.40246e-05
f__Pectobacteriaceae	2.09567e-05	1.90353e-05	2.04661e-05	2.4493e-05	1.93308e-05	2.55897e-05	1.71511e-05	2.42011e-05	2.37859e-05	2.38591e-05	2.14753e-05	2.19616e-05	2.20604e-05	2.45909e-05	2.50397e-05
f__Caldicoprobacteraceae	1.88335e-05	1.861e-05	1.22256e-05	3.10351e-05	2.31144e-05	1.60473e-05	2.34025e-05	1.46295e-05	1.8041e-05	1.23322e-05	2.48496e-05	2.02565e-05	2.01904e-05	2.58376e-05	2.21877e-05
f__Methanomicrobiaceae	2.07208e-05	2.32252e-05	1.52651e-05	2.22391e-05	2.16009e-05	1.77139e-05	1.86166e-05	1.83266e-05	2.10142e-05	1.79195e-05	2.51147e-05	1.77706e-05	2.17571e-05	2.70109e-05	2.94386e-05
f__Tolypothrichaceae	2.2726e-05	2.23107e-05	1.84847e-05	1.81304e-05	2.10047e-05	2.29823e-05	1.85937e-05	2.53352e-05	2.41134e-05	2.27014e-05	2.03665e-05	2.30094e-05	2.22625e-05	1.67932e-05	2.37829e-05
f__Deinococcaceae	2.30406e-05	1.91629e-05	1.79444e-05	1.81902e-05	2.15551e-05	1.9703e-05	1.96013e-05	1.85308e-05	2.09638e-05	2.07383e-05	2.12583e-05	1.84486e-05	2.08727e-05	2.08265e-05	2.052e-05
f__Hyphomicrobiaceae	2.16448e-05	1.76316e-05	2.06912e-05	1.95864e-05	1.9606e-05	2.65036e-05	1.92349e-05	2.28176e-05	2.37355e-05	2.0688e-05	2.02701e-05	2.50022e-05	2.03673e-05	2.3931e-05	2.06892e-05
f__Cellulomonadaceae	1.65137e-05	2.19278e-05	2.09389e-05	1.76916e-05	2.04315e-05	1.62355e-05	1.2205e-05	1.69884e-05	1.48158e-05	1.23574e-05	1.6944e-05	1.42576e-05	1.56166e-05	1.78199e-05	1.55411e-05
f__Leptolyngbyaceae	1.84993e-05	2.56924e-05	1.20004e-05	2.72853e-05	1.15343e-05	1.90579e-05	1.52505e-05	2.58569e-05	1.663e-05	2.57467e-05	2.22224e-05	1.20799e-05	3.33559e-05	2.02399e-05	2.64416e-05
f__Chenopodiaceae	1.37418e-05	2.93931e-05	1.73365e-05	2.25184e-05	1.10527e-05	3.2471e-05	1.66244e-05	2.4496e-05	1.95276e-05	1.86494e-05	1.94024e-05	3.87873e-05	2.55981e-05	1.93843e-05	2.11242e-05
f__Erythrobacteraceae	1.81651e-05	2.1779e-05	1.91152e-05	1.93471e-05	1.49739e-05	1.98105e-05	2.46619e-05	1.47656e-05	1.71087e-05	2.19464e-05	1.58112e-05	1.86951e-05	2.11001e-05	1.53021e-05	1.75471e-05
f__Intrasporangiaceae	1.98755e-05	1.78443e-05	1.65935e-05	1.56372e-05	2.15322e-05	2.22028e-05	2.10668e-05	2.27949e-05	2.15434e-05	2.31544e-05	1.91132e-05	2.2126e-05	1.67032e-05	1.74532e-05	1.86348e-05
f__Defluviitaleaceae	1.87352e-05	9.48576e-06	8.06034e-06	3.27105e-05	2.14175e-05	7.25758e-06	2.04256e-05	1.00933e-05	2.48694e-05	8.25505e-06	2.63198e-05	1.34769e-05	1.08154e-05	2.37843e-05	1.45501e-05
f__Microcystaceae	1.98361e-05	1.92906e-05	1.9588e-05	1.69536e-05	1.34605e-05	1.8359e-05	1.74717e-05	1.17944e-05	1.6252e-05	1.96309e-05	1.85589e-05	1.61888e-05	1.9306e-05	1.71599e-05	1.71604e-05
f__Nitrospiraceae	1.87549e-05	1.21869e-05	1.48598e-05	2.28176e-05	2.02251e-05	1.44614e-05	1.92807e-05	1.61038e-05	1.87465e-05	1.41695e-05	1.52327e-05	1.50383e-05	1.33676e-05	2.33687e-05	1.5251e-05
f__Nocardioidaceae	1.85976e-05	1.25697e-05	1.85073e-05	1.6076e-05	2.28621e-05	1.46764e-05	1.98303e-05	1.78503e-05	1.96032e-05	1.52769e-05	1.8125e-05	1.54081e-05	1.80172e-05	1.98732e-05	1.91665e-05
f__Trichuridae	1.85583e-05	1.0613e-05	1.73365e-05	1.62755e-05	2.44215e-05	5.37868e-05	1.72885e-05	4.98765e-05	4.80001e-05	2.52433e-05	3.9311e-05	3.56029e-05	1.21294e-05	3.4222e-05	3.69312e-05
f__Nitrosomonadaceae	1.63761e-05	1.66745e-05	1.30586e-05	1.89482e-05	2.06837e-05	1.50528e-05	1.07166e-05	1.31779e-05	1.76882e-05	1.99833e-05	1.70645e-05	1.10733e-05	2.26921e-05	2.07288e-05	1.71604e-05
f__Aurantimonadaceae	1.69069e-05	1.18678e-05	1.65259e-05	1.63951e-05	2.28392e-05	1.37894e-05	1.49986e-05	1.42893e-05	1.66804e-05	1.45973e-05	1.36902e-05	1.36413e-05	1.56419e-05	1.52043e-05	1.76196e-05
f__Tissierellaceae	1.66317e-05	9.99621e-06	1.08297e-05	3.05165e-05	1.52032e-05	1.8359e-05	1.97616e-05	1.5809e-05	2.78426e-05	9.21143e-06	2.14753e-05	2.03592e-05	1.07649e-05	3.28287e-05	1.61936e-05
f__Halanaerobiaceae	1.60419e-05	1.47816e-05	1.31262e-05	2.20796e-05	1.57994e-05	1.23379e-05	1.48155e-05	1.44708e-05	1.44882e-05	1.22819e-05	1.6703e-05	1.64353e-05	2.01904e-05	1.71599e-05	1.61211e-05
f__Puniceicoccaceae	1.42136e-05	1.80357e-05	1.72689e-05	1.63752e-05	1.55701e-05	1.47033e-05	1.28233e-05	1.03427e-05	1.03307e-05	1.4698e-05	1.42686e-05	9.32702e-06	1.9306e-05	9.50883e-06	1.14081e-05
f__Francisellaceae	1.5747e-05	1.39096e-05	1.57829e-05	2.16807e-05	1.38962e-05	2.24716e-05	1.50902e-05	2.18196e-05	2.33071e-05	1.50252e-05	1.63173e-05	2.1674e-05	1.51618e-05	1.57421e-05	2.17285e-05
f__Methylophilaceae	1.50196e-05	1.55898e-05	1.42519e-05	1.65946e-05	1.90556e-05	1.37894e-05	1.55024e-05	1.06376e-05	1.4589e-05	1.54782e-05	1.20512e-05	1.20799e-05	1.05627e-05	1.16355e-05	1.20123e-05
f__Nostocaceae	1.4823e-05	1.56111e-05	1.6571e-05	2.22591e-05	1.10527e-05	1.45152e-05	1.51131e-05	1.39945e-05	1.17922e-05	1.34145e-05	1.90409e-05	1.37029e-05	1.64758e-05	1.81865e-05	1.44293e-05
f__Gemmataceae	1.42136e-05	1.64618e-05	1.4342e-05	1.7173e-05	1.80925e-05	1.21229e-05	1.71053e-05	1.10459e-05	1.02803e-05	1.32131e-05	1.10871e-05	1.05597e-05	1.76887e-05	9.23994e-06	1.34866e-05
f__Methanomassiliicoccaceae	1.57667e-05	1.60577e-05	1.38016e-05	2.07033e-05	1.14196e-05	1.31443e-05	1.19531e-05	1.29058e-05	1.88221e-05	1.32383e-05	1.69922e-05	1.34769e-05	1.46816e-05	2.10954e-05	1.69671e-05
f__Schleiferiaceae	1.68086e-05	1.78018e-05	1.5873e-05	1.30244e-05	1.14196e-05	1.62624e-05	1.36705e-05	1.4743e-05	1.5093e-05	1.72903e-05	1.28466e-05	1.42987e-05	1.55661e-05	1.09999e-05	1.48643e-05
f__Siphoviridae	1.40957e-05	1.006e-05	1.79444e-05	1.41812e-05	1.70377e-05	2.38694e-05	1.76549e-05	2.17062e-05	1.34048e-05	1.55034e-05	1.9065e-05	1.60039e-05	1.47069e-05	1.33466e-05	3.41758e-05
f__Hyphomonadaceae	1.53932e-05	1.21018e-05	1.50174e-05	1.51785e-05	1.51803e-05	1.28755e-05	1.50902e-05	1.2248e-05	1.27496e-05	1.56041e-05	1.29189e-05	1.34153e-05	1.29633e-05	1.25888e-05	1.27616e-05
f__Sporolactobacillaceae	1.58453e-05	9.44322e-06	1.20455e-05	1.88883e-05	1.64873e-05	1.38163e-05	1.70595e-05	1.13181e-05	1.48914e-05	9.86579e-06	1.73537e-05	1.24497e-05	1.07901e-05	2.22932e-05	1.34383e-05
f__Pseudanabaenaceae	1.39777e-05	2.80957e-05	6.86705e-06	2.10624e-05	2.65999e-06	2.34931e-05	5.35829e-06	1.60585e-05	1.03055e-05	2.76846e-05	2.12342e-05	5.17711e-06	4.30847e-05	1.4031e-05	1.95049e-05
f__Alcanivoracaceae	1.40563e-05	1.21656e-05	1.2856e-05	1.55175e-05	1.65332e-05	9.75742e-06	1.26401e-05	9.11795e-06	9.90239e-06	1.38926e-05	1.04604e-05	8.93668e-06	1.2559e-05	8.26217e-06	1.0683e-05
f__Colwelliaceae	1.54521e-05	1.37395e-05	1.41168e-05	1.21468e-05	1.38044e-05	1.2096e-05	1.20676e-05	1.34047e-05	1.4715e-05	1.40437e-05	9.47225e-06	1.45041e-05	1.60715e-05	9.72882e-06	1.32691e-05
f__Gemmatimonadaceae	1.74181e-05	9.69845e-06	1.54452e-05	1.13489e-05	1.39649e-05	1.41657e-05	1.73572e-05	2.13206e-05	1.81166e-05	1.53775e-05	1.27984e-05	1.78528e-05	1.31149e-05	1.3371e-05	1.77163e-05
f__Melioribacteraceae	1.52949e-05	1.22507e-05	1.48598e-05	1.05511e-05	1.42172e-05	8.33278e-06	1.23882e-05	1.21346e-05	1.1641e-05	1.13507e-05	7.90559e-06	1.03337e-05	1.27359e-05	6.33107e-06	7.92763e-06
f__Zoogloeaceae	1.55111e-05	1.34204e-05	1.25858e-05	1.35629e-05	1.13279e-05	1.4542e-05	1.29836e-05	1.09778e-05	1.60252e-05	1.59564e-05	1.25092e-05	1.53875e-05	1.75118e-05	1.26866e-05	1.23507e-05
f__Desulfonatronaceae	1.10485e-05	7.99696e-06	1.10773e-05	2.53905e-05	1.03877e-05	1.45689e-05	1.22508e-05	1.36996e-05	1.54205e-05	1.02936e-05	1.3883e-05	1.16485e-05	1.18767e-05	2.35154e-05	1.27616e-05
f__Aphanizomenonaceae	8.13891e-06	1.60577e-05	8.64572e-06	2.51911e-05	6.7417e-06	1.2096e-05	1.1083e-05	8.09728e-06	7.3827e-06	1.07718e-05	1.42204e-05	7.86839e-06	1.8649e-05	1.09999e-05	1.21573e-05
f__Ignavibacteriaceae	1.36042e-05	1.23357e-05	1.28335e-05	1.08503e-05	1.35293e-05	8.87038e-06	1.07624e-05	9.23136e-06	9.09609e-06	1.05705e-05	7.37534e-06	8.73124e-06	1.15482e-05	6.25774e-06	8.99109e-06
f__Nocardiopsaceae	1.31717e-05	1.0379e-05	1.48373e-05	1.38222e-05	1.03189e-05	1.03488e-05	1.2434e-05	6.94053e-06	8.46616e-06	1.16527e-05	1.12317e-05	6.84119e-06	1.25085e-05	1.26133e-05	9.8612e-06
f__Myoviridae	9.69199e-06	1.13149e-05	1.24507e-05	1.68738e-05	1.20158e-05	1.54828e-05	1.04876e-05	1.35862e-05	1.05323e-05	1.26091e-05	1.72573e-05	1.19978e-05	1.453e-05	2.16332e-05	1.35108e-05
f__Polyangiaceae	1.43316e-05	1.02514e-05	1.26984e-05	1.15484e-05	1.23139e-05	1.11014e-05	1.33041e-05	1.29511e-05	1.12378e-05	1.34648e-05	1.01712e-05	9.51192e-06	1.0588e-05	9.19105e-06	9.95788e-06
f__Calditrichaceae	1.26802e-05	1.23995e-05	1.37566e-05	1.2047e-05	9.9291e-06	1.59398e-05	1.29378e-05	1.62173e-05	1.64032e-05	1.29614e-05	1.11353e-05	1.54286e-05	1.2559e-05	1.04866e-05	1.23265e-05
f__Thermodesulfobacteriaceae	1.13237e-05	1.39309e-05	1.01542e-05	1.76517e-05	7.56721e-06	1.20422e-05	1.23653e-05	9.97985e-06	8.9701e-06	1.21309e-05	1.39794e-05	9.10104e-06	1.64e-05	1.48132e-05	1.12389e-05
f__Candidatus_Brocadiaceae	1.21494e-05	1.03578e-05	1.15952e-05	1.58167e-05	9.44755e-06	1.70688e-05	9.59455e-06	1.56502e-05	1.92252e-05	1.1703e-05	1.16656e-05	1.64764e-05	1.2281e-05	1.41777e-05	1.31966e-05
f__Thermoanaerobacterales_Family_IV._Incertae_Sedis	1.01638e-05	7.76301e-06	4.97579e-06	2.25583e-05	1.15343e-05	1.28486e-05	1.01212e-05	1.43574e-05	1.73859e-05	5.10907e-06	1.47266e-05	1.26552e-05	8.41478e-06	1.81621e-05	1.34866e-05
f__Anaplasmataceae	1.07536e-05	1.40585e-05	6.95711e-06	1.52782e-05	8.39272e-06	6.04799e-06	9.41136e-06	6.41886e-06	1.51181e-05	1.10487e-05	1.93542e-05	7.27261e-06	1.04111e-05	2.44198e-05	2.01575e-05
f__Entomoplasmataceae	1.52162e-05	1.11872e-05	1.13475e-05	1.16681e-05	5.73274e-06	3.15839e-05	9.02208e-06	2.6061e-05	2.03339e-05	1.84732e-05	1.80045e-05	1.62915e-05	1.54397e-05	1.72332e-05	1.76438e-05
f__Amoebophilaceae	8.98426e-06	1.16126e-05	9.05099e-06	1.79309e-05	7.49842e-06	9.83806e-06	9.82354e-06	9.00454e-06	1.03055e-05	1.09983e-05	1.2244e-05	7.99166e-06	1.52376e-05	1.07799e-05	1.42601e-05
f__Hafniaceae	1.22477e-05	1.05067e-05	1.04469e-05	1.11295e-05	1.04336e-05	1.21766e-05	1.27546e-05	1.59451e-05	1.45638e-05	1.45973e-05	1.27743e-05	1.2573e-05	1.01078e-05	1.08044e-05	1.397e-05
f__Chroococcaceae	1.10681e-05	8.86897e-06	1.01317e-05	1.08104e-05	1.35751e-05	9.5155e-06	1.09227e-05	7.41684e-06	1.1137e-05	8.33055e-06	7.80918e-06	8.62852e-06	1.031e-05	7.40662e-06	8.48353e-06
f__Podoviridae	1.06553e-05	1.09108e-05	9.79398e-06	1.21268e-05	9.97496e-06	1.12089e-05	3.5493e-06	1.02067e-05	5.6945e-06	9.56378e-06	1.09425e-05	5.89616e-06	1.17756e-05	8.40883e-06	9.52283e-06
f__Scytonemataceae	1.4941e-05	8.74136e-06	1.32613e-05	7.45959e-06	9.03479e-06	1.31712e-05	9.25107e-06	8.00656e-06	1.09103e-05	1.5e-05	1.11594e-05	1.01077e-05	1.00826e-05	1.09266e-05	1.09247e-05
f__Acidimicrobiaceae	1.64941e-05	7.35891e-06	5.08837e-06	5.14592e-06	1.93308e-05	6.55871e-06	1.61436e-05	3.94658e-06	1.41859e-05	1.21309e-05	4.04921e-06	6.24541e-06	9.19814e-06	6.08663e-06	7.03336e-06
f__Chamaesiphonaceae	1.03801e-05	2.25659e-05	2.99448e-06	1.54976e-05	1.51344e-06	1.9488e-05	1.28233e-06	1.28604e-05	8.34018e-06	2.35068e-05	1.87276e-05	1.5819e-06	3.34822e-05	1.20021e-05	1.46951e-05
f__Clostridiales_Family_XVII._Incertae_Sedis	1.3093e-05	7.65667e-06	1.06496e-05	9.5738e-06	1.07317e-05	1.00531e-05	1.48384e-05	5.14869e-06	1.2926e-05	1.1099e-05	1.12799e-05	1.0231e-05	7.95993e-06	1.06577e-05	8.09682e-06
f__Idiomarinaceae	9.75097e-06	1.04003e-05	9.47878e-06	1.16282e-05	9.35582e-06	1.19616e-05	1.0625e-05	1.22934e-05	1.03559e-05	1.1401e-05	1.09425e-05	1.0231e-05	1.2837e-05	8.67772e-06	1.21331e-05
f__Thermaceae	1.03407e-05	9.67718e-06	9.18608e-06	1.01123e-05	1.08463e-05	8.11774e-06	1.25714e-05	6.30545e-06	1.02551e-05	9.94129e-06	9.56866e-06	7.27261e-06	8.64221e-06	1.3811e-05	7.9518e-06
f__Gottschalkiaceae	1.03997e-05	6.8272e-06	5.53867e-06	1.65547e-05	1.06629e-05	6.88127e-06	9.18237e-06	8.61896e-06	1.11622e-05	4.32887e-06	1.22199e-05	8.54635e-06	1.03353e-05	2.02399e-05	7.34756e-06
f__Streptosporangiaceae	1.18742e-05	8.06077e-06	9.32117e-06	8.83582e-06	1.17406e-05	9.32734e-06	1.14264e-05	1.16129e-05	1.05323e-05	9.36243e-06	9.59276e-06	9.16267e-06	9.02125e-06	1.22955e-05	9.81286e-06
f__Orbaceae	8.5321e-06	1.0932e-05	7.99279e-06	1.23462e-05	9.79151e-06	9.16606e-06	8.97629e-06	9.61694e-06	7.3323e-06	7.65102e-06	7.76098e-06	6.67683e-06	1.01331e-05	9.31327e-06	9.28113e-06
f__Cyanothecaceae	1.0498e-05	9.1242e-06	8.93842e-06	9.43419e-06	1.08693e-05	8.25214e-06	1.01441e-05	5.82914e-06	8.34018e-06	9.58894e-06	9.37584e-06	4.74569e-06	1.10176e-05	9.45994e-06	7.66177e-06
f__Archangiaceae	8.59107e-06	1.22932e-05	7.99279e-06	1.02918e-05	9.37875e-06	1.06982e-05	9.18237e-06	7.53025e-06	9.17168e-06	8.90941e-06	8.41174e-06	8.58744e-06	1.06132e-05	9.14216e-06	7.34756e-06
f__Methylocystaceae	1.29947e-05	7.2313e-06	9.63638e-06	1.06309e-05	7.86531e-06	1.12896e-05	1.02357e-05	1.26336e-05	1.34048e-05	9.36243e-06	9.59276e-06	1.27579e-05	9.55192e-06	1.21977e-05	1.15772e-05
f__Thermoactinomycetaceae	8.68937e-06	7.91189e-06	7.74513e-06	1.46798e-05	8.92014e-06	8.5747e-06	1.02128e-05	1.02293e-05	1.19937e-05	7.14766e-06	1.31599e-05	8.21764e-06	9.88042e-06	1.28577e-05	1.03446e-05
f__Oscillatoriaceae	1.06553e-05	8.89024e-06	8.55566e-06	9.55386e-06	9.21824e-06	9.46174e-06	1.37392e-05	1.2316e-05	1.18174e-05	9.99163e-06	1.11353e-05	9.38866e-06	1.10428e-05	1.15133e-05	1.25199e-05
f__Endozoicomonadaceae	1.03997e-05	1.01876e-05	7.56501e-06	8.47681e-06	9.83737e-06	7.66078e-06	1.07166e-05	1.20665e-05	7.55907e-06	9.99163e-06	7.11021e-06	6.84119e-06	1.06385e-05	8.38439e-06	1.00304e-05
f__Entamoebidae	1.27785e-05	6.65705e-06	1.0582e-05	7.77872e-06	8.6679e-06	9.67678e-06	1.17928e-05	1.09551e-05	1.01796e-05	1.02936e-05	7.03791e-06	7.95057e-06	8.5664e-06	6.86884e-06	5.89738e-06
f__Hydrogenothermaceae	8.3355e-06	9.86859e-06	7.76764e-06	1.21867e-05	6.90221e-06	9.03166e-06	1.13806e-05	1.00933e-05	8.59215e-06	9.18626e-06	8.41174e-06	7.76567e-06	9.02125e-06	9.11772e-06	8.02431e-06
f__Dermabacteraceae	2.28833e-05	2.25446e-06	4.66059e-06	3.17132e-06	1.16718e-05	4.08575e-06	4.07597e-06	5.23942e-06	4.9134e-06	3.6745e-06	4.74818e-06	4.7046e-06	5.68566e-06	6.79551e-06	4.73724e-06
f__Ktedonobacteraceae	9.43642e-06	4.74288e-06	6.43926e-06	1.68938e-05	6.0767e-06	6.69311e-06	8.17483e-06	1.35862e-05	1.67307e-05	7.1225e-06	1.58594e-05	8.56689e-06	9.95623e-06	3.51753e-05	1.05379e-05
f__Bartonellaceae	1.0616e-05	9.25181e-06	7.47495e-06	8.61642e-06	7.56721e-06	9.59614e-06	8.58701e-06	5.14869e-06	6.97954e-06	8.95975e-06	8.942e-06	6.53302e-06	1.28117e-05	6.8444e-06	7.6376e-06
f__Gallionellaceae	9.65267e-06	1.05917e-05	7.38489e-06	8.81588e-06	6.97101e-06	1.33056e-05	1.03502e-05	9.9118e-06	1.05071e-05	1.02685e-05	6.41124e-06	1.01282e-05	1.07396e-05	9.14216e-06	1.0828e-05
f__Sinobacteraceae	9.04324e-06	9.08166e-06	8.51063e-06	9.47408e-06	7.22325e-06	8.81662e-06	8.19773e-06	7.91583e-06	7.81104e-06	9.28693e-06	9.23123e-06	7.51914e-06	1.2837e-05	7.74884e-06	9.90954e-06
f__Budviciaceae	8.88596e-06	8.48614e-06	8.33052e-06	8.6962e-06	8.78255e-06	9.99934e-06	7.28178e-06	5.96523e-06	7.65986e-06	1.02181e-05	9.85789e-06	8.64907e-06	8.64221e-06	9.14216e-06	8.99109e-06
f__Frankiaceae	6.33026e-06	9.54957e-06	9.54632e-06	9.03528e-06	7.79652e-06	9.21982e-06	6.57192e-06	9.93448e-06	9.54963e-06	8.5319e-06	9.90609e-06	8.83396e-06	9.85515e-06	9.85105e-06	8.60438e-06
f__Psychromonadaceae	8.66971e-06	6.97608e-06	7.79016e-06	8.15768e-06	9.81444e-06	5.64479e-06	9.80064e-06	5.60232e-06	7.23151e-06	7.80203e-06	7.32713e-06	6.34813e-06	7.53035e-06	4.42442e-06	5.41399e-06
f__Rhodocyclaceae	6.72345e-06	1.12085e-05	7.36237e-06	9.59375e-06	5.29705e-06	1.04563e-05	6.45743e-06	5.39819e-06	5.94647e-06	9.81545e-06	7.54406e-06	7.06717e-06	1.11186e-05	7.91995e-06	9.13611e-06
f__Dietziaceae	1.30734e-05	6.80593e-06	6.7995e-06	4.36805e-06	8.75962e-06	7.33822e-06	9.66325e-06	3.35686e-06	3.45198e-06	7.60069e-06	4.79638e-06	2.52692e-06	3.28505e-06	4.61997e-06	2.48947e-06
f__Merismopediaceae	7.39186e-06	1.1251e-05	7.15974e-06	8.97544e-06	4.31102e-06	1.02681e-05	7.76266e-06	8.23337e-06	6.22364e-06	1.25336e-05	1.27984e-05	7.86839e-06	1.37719e-05	7.23551e-06	1.09247e-05
f__Syntrophobacteraceae	6.82174e-06	7.86935e-06	8.19543e-06	8.6962e-06	7.47549e-06	8.01022e-06	7.87715e-06	8.11997e-06	4.83781e-06	7.14766e-06	8.82148e-06	5.81398e-06	9.32449e-06	7.13773e-06	8.1935e-06
f__Gordoniaceae	8.31584e-06	8.91151e-06	7.06968e-06	7.8585e-06	6.62704e-06	8.65534e-06	9.82354e-06	1.3314e-05	9.24727e-06	9.36243e-06	8.60456e-06	7.70404e-06	9.52665e-06	9.89993e-06	9.3053e-06
f__Desulfurellaceae	8.09959e-06	5.82758e-06	8.28549e-06	1.04315e-05	4.76964e-06	6.37055e-06	6.75511e-06	6.71371e-06	7.78585e-06	6.24162e-06	6.17022e-06	7.90948e-06	8.08628e-06	6.94218e-06	7.51675e-06
f__Prochloraceae	6.95936e-06	5.97646e-06	7.18226e-06	1.00924e-05	6.81049e-06	5.42975e-06	4.67133e-06	5.39819e-06	5.06458e-06	5.23491e-06	5.59176e-06	4.97167e-06	7.83358e-06	5.23108e-06	5.05145e-06
f__Bdellovibrionaceae	8.21755e-06	4.89176e-06	9.74895e-06	6.90112e-06	7.13152e-06	4.65023e-06	5.88496e-06	5.64769e-06	5.54332e-06	6.71981e-06	5.90509e-06	5.13603e-06	6.69645e-06	5.42663e-06	5.09979e-06
f__Blattabacteriaceae	7.72607e-06	5.25333e-06	7.51998e-06	4.52761e-06	1.04336e-05	3.92447e-06	5.93076e-06	6.69103e-06	4.48505e-06	6.06545e-06	4.45895e-06	2.87617e-06	3.28505e-06	3.39776e-06	4.22968e-06
f__Rivulariaceae	5.79947e-06	5.40221e-06	1.01092e-05	7.67899e-06	6.16842e-06	7.6339e-06	4.28205e-06	9.93448e-06	9.17168e-06	6.87082e-06	5.76048e-06	7.04663e-06	3.56302e-06	6.6244e-06	5.82488e-06
f__Gracilibacteraceae	6.78243e-06	6.57197e-06	4.61556e-06	1.12692e-05	5.7786e-06	4.54271e-06	7.16729e-06	9.02722e-06	1.27748e-05	3.599e-06	1.12799e-05	9.01886e-06	6.11525e-06	1.62554e-05	1.09488e-05
f__Brucellaceae	7.80471e-06	5.04064e-06	4.97579e-06	9.21479e-06	7.38376e-06	7.55326e-06	7.44207e-06	9.32208e-06	8.44097e-06	6.4933e-06	9.83379e-06	8.07383e-06	6.39321e-06	9.6066e-06	7.61343e-06
f__Kosmotogaceae	5.91742e-06	6.95481e-06	5.51615e-06	1.16481e-05	4.33395e-06	8.09086e-06	6.50323e-06	4.83115e-06	6.5512e-06	4.27853e-06	6.17022e-06	5.95779e-06	6.11525e-06	6.86884e-06	6.13908e-06
f__Xanthobacteraceae	6.64481e-06	7.31637e-06	7.11471e-06	7.93828e-06	4.86136e-06	6.88127e-06	5.83917e-06	6.21472e-06	5.46773e-06	7.29867e-06	6.36304e-06	6.1016e-06	9.90569e-06	7.21106e-06	7.1542e-06
f__Dermacoccaceae	7.01834e-06	6.61451e-06	6.55184e-06	6.36259e-06	7.31497e-06	7.31134e-06	6.32004e-06	6.7364e-06	6.14805e-06	6.66948e-06	5.66407e-06	4.47861e-06	5.53405e-06	4.35108e-06	4.08466e-06
f__Verrucomicrobiaceae	5.91742e-06	8.33726e-06	7.22729e-06	7.45959e-06	4.79257e-06	5.94047e-06	7.55657e-06	1.06149e-05	5.29135e-06	5.56209e-06	4.86869e-06	1.51615e-05	6.8228e-06	6.28218e-06	6.21159e-06
f__Fabaceae	7.33288e-06	3.70072e-06	9.90656e-06	7.28008e-06	5.50343e-06	3.70406e-05	4.85452e-06	3.64718e-05	3.07906e-05	1.64094e-05	1.82214e-05	2.08934e-05	5.10446e-06	1.50577e-05	1.61695e-05
f__Salinisphaeraceae	6.76277e-06	3.16901e-06	7.8577e-06	3.84947e-06	1.1282e-05	3.22559e-06	5.86206e-06	3.40222e-06	5.03938e-06	6.54364e-06	3.0128e-06	2.11604e-06	4.44745e-06	3.59331e-06	3.19039e-06
f__Desulfarculaceae	6.42856e-06	4.70034e-06	4.34538e-06	8.31724e-06	7.93411e-06	3.70943e-06	7.0528e-06	4.12803e-06	5.87088e-06	5.48659e-06	5.0374e-06	3.65685e-06	4.19476e-06	8.7755e-06	5.02728e-06
f__Anaeromyxobacteraceae	6.99868e-06	4.82795e-06	5.42609e-06	5.38526e-06	8.80548e-06	3.25247e-06	7.23599e-06	5.625e-06	6.22364e-06	6.11578e-06	5.23022e-06	4.31426e-06	4.09368e-06	5.64663e-06	4.80975e-06
f__Hahellaceae	6.95936e-06	6.16787e-06	6.46178e-06	7.28008e-06	4.21929e-06	6.63935e-06	4.80872e-06	3.69708e-06	5.44253e-06	7.55035e-06	5.92919e-06	4.5197e-06	8.01047e-06	5.74441e-06	6.16325e-06
f__Dehalococcoidaceae	4.0498e-06	4.91303e-06	4.21029e-06	1.08703e-05	6.64997e-06	6.04799e-06	8.95339e-06	8.09728e-06	1.04063e-05	3.77517e-06	1.31599e-05	1.09089e-05	4.59907e-06	1.46177e-05	7.68594e-06
f__Aquificaceae	6.90038e-06	5.23206e-06	4.57053e-06	8.47681e-06	5.27412e-06	6.50495e-06	6.25134e-06	6.82712e-06	6.47561e-06	4.98323e-06	6.31483e-06	6.90282e-06	7.37873e-06	8.97105e-06	8.48353e-06
f__Coleofasciculaceae	5.3473e-06	7.57159e-06	5.92142e-06	7.61915e-06	3.98998e-06	9.67678e-06	4.71713e-06	9.14063e-06	7.43309e-06	7.17283e-06	6.9415e-06	8.54635e-06	1.08912e-05	6.42885e-06	9.28113e-06
f__Fervidobacteriaceae	4.30537e-06	4.27497e-06	4.34538e-06	1.18875e-05	5.45756e-06	4.51583e-06	7.44207e-06	4.78579e-06	4.71182e-06	4.00169e-06	5.71227e-06	5.19766e-06	4.37164e-06	6.13552e-06	4.97894e-06
f__Lentisphaeraceae	6.66447e-06	6.99734e-06	5.291e-06	5.12597e-06	6.0767e-06	6.15551e-06	7.41918e-06	4.6497e-06	5.59371e-06	7.75169e-06	5.18202e-06	6.38922e-06	8.61694e-06	5.52441e-06	6.09074e-06
f__Oleiphilaceae	4.9148e-06	8.91151e-06	5.08837e-06	9.25468e-06	1.97206e-06	7.98334e-06	3.80118e-06	5.80646e-06	3.98111e-06	6.92115e-06	5.9774e-06	5.2182e-06	1.11439e-05	6.06218e-06	7.10587e-06
f__Rhodobiaceae	7.15595e-06	5.10445e-06	5.38106e-06	5.50494e-06	6.83342e-06	5.96735e-06	6.86961e-06	5.5116e-06	7.3071e-06	4.90773e-06	3.90459e-06	7.33424e-06	6.36794e-06	5.20663e-06	5.38982e-06
f__Symbiobacteriaceae	6.42856e-06	6.31675e-06	4.45795e-06	6.42243e-06	6.28308e-06	5.02655e-06	6.80091e-06	4.08266e-06	6.65198e-06	7.1225e-06	6.09791e-06	5.05385e-06	7.45454e-06	8.9955e-06	5.70403e-06
f__Sterolibacteriaceae	6.4089e-06	6.33802e-06	5.62873e-06	6.88117e-06	4.4486e-06	7.28446e-06	5.90786e-06	5.85182e-06	7.3323e-06	7.34901e-06	4.941e-06	6.63575e-06	7.10076e-06	6.57551e-06	5.99406e-06
f__Hapalosiphonaceae	3.81389e-06	4.12609e-06	4.88573e-06	1.14287e-05	5.36584e-06	3.60191e-06	3.96147e-06	5.98791e-06	4.13229e-06	3.87585e-06	4.72407e-06	4.93058e-06	4.27057e-06	5.1333e-06	4.22968e-06
f__Kiloniellaceae	4.01048e-06	5.21079e-06	3.37724e-06	7.4197e-06	9.44755e-06	3.17183e-06	4.51104e-06	2.63105e-06	2.84725e-06	4.60571e-06	3.75998e-06	2.32148e-06	5.48351e-06	3.71553e-06	3.33541e-06
f__Haloplasmataceae	4.69855e-06	5.12571e-06	3.03951e-06	1.00525e-05	5.7786e-06	4.16639e-06	4.69423e-06	4.60434e-06	5.84568e-06	2.79363e-06	5.37484e-06	5.50582e-06	4.92758e-06	5.76885e-06	5.07562e-06
f__Chrysiogenaceae	5.72083e-06	5.29586e-06	4.09771e-06	6.46232e-06	6.35187e-06	4.62335e-06	6.04525e-06	6.124e-06	6.80317e-06	5.31041e-06	5.76048e-06	6.16323e-06	4.95285e-06	7.25995e-06	5.1723e-06
f__Thiobacillaceae	6.62515e-06	6.72085e-06	6.12405e-06	4.42788e-06	3.78361e-06	9.7843e-06	5.35829e-06	5.8745e-06	6.60159e-06	7.77686e-06	6.26663e-06	5.7318e-06	6.89861e-06	4.96219e-06	5.55901e-06
f__Microbulbiferaceae	6.15333e-06	3.06267e-06	7.04717e-06	5.94374e-06	5.4117e-06	5.99423e-06	5.74757e-06	6.16936e-06	6.47561e-06	5.63759e-06	4.31433e-06	5.15657e-06	4.5738e-06	5.08441e-06	6.52579e-06
f__Rubrobacteraceae	5.32765e-06	4.594e-06	5.94394e-06	4.88663e-06	5.84739e-06	3.38687e-06	5.10641e-06	3.76512e-06	4.30867e-06	5.31041e-06	4.29023e-06	3.61576e-06	4.8265e-06	4.30219e-06	4.35053e-06
f__Spongiibacteraceae	5.13105e-06	4.12609e-06	4.36789e-06	4.70712e-06	7.77359e-06	4.94591e-06	5.42699e-06	5.60232e-06	5.87088e-06	5.15941e-06	5.10971e-06	5.01276e-06	4.16949e-06	4.79108e-06	4.85809e-06
f__Thermomonosporaceae	4.85582e-06	5.10445e-06	3.6249e-06	5.38526e-06	7.01687e-06	4.32767e-06	5.99946e-06	3.78781e-06	3.45198e-06	4.80706e-06	5.25433e-06	3.71848e-06	6.62064e-06	5.30441e-06	5.24481e-06
f__Ferrimonadaceae	6.58583e-06	3.91341e-06	5.5837e-06	4.38799e-06	5.18239e-06	7.87582e-06	6.02236e-06	4.98992e-06	7.86144e-06	7.04699e-06	4.43484e-06	7.19044e-06	4.09368e-06	5.37774e-06	4.49555e-06
f__Saccharospirillaceae	5.09173e-06	6.57197e-06	4.36789e-06	5.42516e-06	4.05878e-06	4.05887e-06	4.32785e-06	3.62903e-06	4.35907e-06	5.33558e-06	4.86869e-06	3.55413e-06	6.06471e-06	4.17997e-06	5.63152e-06
f__Brevibacteriaceae	6.05504e-06	2.91379e-06	3.98514e-06	3.66996e-06	8.87427e-06	3.57503e-06	4.19046e-06	3.96926e-06	3.04883e-06	2.94464e-06	3.63946e-06	3.45141e-06	2.75439e-06	4.61997e-06	3.0212e-06
f__Beijerinckiaceae	3.9515e-06	6.44436e-06	4.66059e-06	8.43691e-06	1.9262e-06	7.04254e-06	3.75539e-06	4.94456e-06	4.18269e-06	5.58726e-06	6.07381e-06	4.82786e-06	8.36424e-06	5.37774e-06	6.30827e-06
f__Chloroflexaceae	4.5806e-06	5.01937e-06	4.77316e-06	6.40248e-06	4.31102e-06	5.37599e-06	6.68642e-06	4.49093e-06	4.0819e-06	4.00169e-06	5.44715e-06	3.96501e-06	5.33189e-06	7.60217e-06	5.26897e-06
f__Demequinaceae	4.5806e-06	4.87049e-06	4.81819e-06	7.33992e-06	3.41671e-06	6.71999e-06	4.23626e-06	4.12803e-06	3.95592e-06	4.50504e-06	7.15842e-06	5.54691e-06	6.89861e-06	7.03995e-06	5.12396e-06
f__Promicromonosporaceae	5.20969e-06	4.2537e-06	4.18777e-06	6.62188e-06	4.35688e-06	4.08575e-06	8.06034e-06	4.49093e-06	3.82993e-06	3.49833e-06	4.12151e-06	4.0061e-06	4.70015e-06	8.5555e-06	5.00311e-06
f__Rickettsiaceae	5.66185e-06	3.08394e-06	2.79185e-06	7.99811e-06	5.04481e-06	4.40831e-06	4.12176e-06	3.26613e-06	5.7197e-06	2.84397e-06	7.30303e-06	4.191e-06	4.8265e-06	8.72661e-06	6.96085e-06
f__Hexamitidae	4.60025e-06	5.99772e-06	5.02082e-06	5.0063e-06	3.87533e-06	6.42431e-06	5.83917e-06	8.30142e-06	6.45041e-06	5.13424e-06	5.49535e-06	8.66961e-06	8.01047e-06	4.57108e-06	7.9518e-06
f__Pyrinomonadaceae	5.9764e-06	4.04102e-06	4.03017e-06	4.7869e-06	4.90722e-06	4.48895e-06	5.61018e-06	5.14869e-06	6.04726e-06	4.2282e-06	3.80818e-06	5.38256e-06	5.28135e-06	4.66886e-06	6.38078e-06
f__Chrysochromulinaceae	5.58321e-06	3.72199e-06	5.53867e-06	4.98636e-06	3.76067e-06	6.07487e-06	5.65598e-06	4.62702e-06	5.06458e-06	6.09062e-06	7.06201e-06	4.25263e-06	5.20554e-06	5.40219e-06	5.36565e-06
f__Candidatus_Paracaedibacteraceae	4.20707e-06	3.59438e-06	4.14274e-06	5.30548e-06	5.54929e-06	3.35999e-06	6.36584e-06	4.30948e-06	7.71026e-06	3.599e-06	5.13381e-06	5.52636e-06	4.11895e-06	5.30441e-06	5.41399e-06
f__Glomeraceae	4.32503e-06	6.04026e-06	3.42227e-06	6.02352e-06	2.77464e-06	7.9027e-06	5.42699e-06	8.5736e-06	6.22364e-06	2.69296e-06	4.65177e-06	8.60798e-06	7.47981e-06	6.01329e-06	8.21767e-06
f__Bacillales_Family_X._Incertae_Sedis	5.77981e-06	4.1899e-06	3.96262e-06	5.32543e-06	3.21033e-06	3.97823e-06	3.89278e-06	5.8745e-06	7.76065e-06	2.51678e-06	6.17022e-06	6.32758e-06	6.64591e-06	1.08777e-05	8.16933e-06
f__Roseiflexaceae	3.46002e-06	6.35929e-06	2.79185e-06	4.80685e-06	4.97601e-06	4.32767e-06	4.44235e-06	8.89114e-06	4.13229e-06	4.90773e-06	4.60356e-06	5.07439e-06	4.52326e-06	6.06218e-06	1.02721e-05
f__Magnetococcaceae	5.26867e-06	3.3817e-06	3.51233e-06	4.04892e-06	6.0767e-06	3.06431e-06	3.4806e-06	5.48892e-06	3.02363e-06	4.68122e-06	3.51895e-06	3.73903e-06	4.32111e-06	3.03109e-06	4.56806e-06
f__Nitrospinaceae	3.57798e-06	4.46639e-06	4.05268e-06	6.7615e-06	3.32499e-06	3.01055e-06	3.36611e-06	2.60837e-06	4.83781e-06	4.05202e-06	5.44715e-06	3.22542e-06	4.90231e-06	4.20442e-06	5.51067e-06
f__Thermococcaceae	4.16775e-06	3.97721e-06	4.66059e-06	6.22297e-06	3.09568e-06	4.56959e-06	3.98437e-06	5.0126e-06	5.03938e-06	3.69967e-06	4.53125e-06	4.64297e-06	5.58459e-06	5.3533e-06	5.12396e-06
f__Chitinispirillaceae	5.13105e-06	3.36043e-06	4.48047e-06	3.98908e-06	5.02188e-06	3.35999e-06	5.33539e-06	4.26412e-06	4.83781e-06	4.85739e-06	3.83228e-06	3.47195e-06	4.80123e-06	3.61775e-06	4.88226e-06
f__Methanocorpusculaceae	2.79161e-06	5.16825e-06	1.71113e-06	8.27735e-06	3.57723e-06	2.82239e-06	4.53394e-06	3.6744e-06	5.66931e-06	3.04531e-06	4.26613e-06	3.51304e-06	5.10446e-06	5.86663e-06	5.63152e-06
f__Xenococcaceae	3.55832e-06	8.59248e-06	2.20646e-06	5.38526e-06	1.71982e-06	6.85439e-06	6.64062e-07	4.0373e-06	2.74646e-06	9.21143e-06	8.26713e-06	1.15047e-06	1.2938e-05	5.47552e-06	5.65569e-06
f__Desulfurobacteriaceae	4.26605e-06	3.50931e-06	3.7825e-06	6.18308e-06	3.14154e-06	2.68799e-06	5.2438e-06	4.0373e-06	4.53544e-06	2.8943e-06	3.73587e-06	3.55413e-06	4.09368e-06	4.66886e-06	2.77951e-06
f__Halothiobacillaceae	4.52162e-06	2.84998e-06	4.43544e-06	3.55029e-06	5.36584e-06	3.06431e-06	5.2209e-06	3.94658e-06	4.03151e-06	3.75001e-06	3.20562e-06	3.69794e-06	2.35007e-06	2.59109e-06	3.40791e-06
f__Mariprofundaceae	2.49672e-06	3.1052e-06	6.1916e-06	6.60194e-06	2.04085e-06	2.82239e-06	2.45016e-06	3.83317e-06	3.12442e-06	3.69967e-06	2.60306e-06	2.44475e-06	2.42588e-06	2.49332e-06	2.85201e-06
f__Nautiliaceae	4.65923e-06	3.27535e-06	3.017e-06	6.06341e-06	3.41671e-06	3.14495e-06	4.21336e-06	3.83317e-06	3.42678e-06	4.65605e-06	4.07331e-06	3.41032e-06	3.51248e-06	3.56887e-06	2.48947e-06
f__Mucoraceae	3.30275e-06	2.38207e-06	4.50298e-06	6.00357e-06	4.1505e-06	6.66623e-06	3.61799e-06	6.98589e-06	4.68663e-06	2.56712e-06	6.60406e-06	4.56079e-06	2.249e-06	5.20663e-06	3.52876e-06
f__Haloarculaceae	4.26605e-06	2.44588e-06	3.89508e-06	3.33089e-06	6.23722e-06	2.23104e-06	2.24407e-06	2.42692e-06	2.74646e-06	2.54195e-06	2.33793e-06	3.90338e-06	2.32481e-06	3.32442e-06	2.4653e-06
f__Candidatus_Methanoperedenaceae	4.22673e-06	5.12571e-06	3.57987e-06	4.94647e-06	2.10965e-06	3.14495e-06	4.23626e-06	3.56099e-06	3.80473e-06	6.21645e-06	4.48305e-06	2.73237e-06	5.4077e-06	3.47109e-06	4.51972e-06
f__Candidatus_Thermochlorobacteriaceae	2.61467e-06	5.97646e-06	4.36789e-06	5.02625e-06	1.83448e-06	6.39743e-06	3.34321e-06	5.08065e-06	3.93072e-06	3.34732e-06	3.32613e-06	5.30038e-06	5.55932e-06	3.73998e-06	4.56806e-06
f__Ferrovaceae	4.4823e-06	4.27497e-06	3.89508e-06	2.77241e-06	4.26516e-06	6.69311e-06	2.88523e-06	3.062e-06	5.66931e-06	3.37249e-06	2.72357e-06	5.97833e-06	4.29584e-06	3.54442e-06	3.31124e-06
f__Spiroplasmataceae	5.15071e-06	4.63654e-06	3.21963e-06	4.18854e-06	2.36189e-06	9.97246e-06	5.1751e-06	9.75303e-06	8.9701e-06	4.47987e-06	4.84459e-06	7.00554e-06	3.05762e-06	6.50218e-06	4.35053e-06
f__Pelagibacteraceae	3.63695e-06	5.01937e-06	2.92694e-06	5.20576e-06	2.5224e-06	5.02655e-06	2.90813e-06	3.03932e-06	2.57009e-06	4.68122e-06	4.9892e-06	3.26651e-06	6.06471e-06	4.05775e-06	4.01216e-06
f__Cardiobacteriaceae	3.46002e-06	2.91379e-06	4.61556e-06	4.06887e-06	4.19636e-06	2.87615e-06	3.98437e-06	5.08065e-06	4.1071e-06	3.24665e-06	2.94049e-06	3.08162e-06	3.10816e-06	3.03109e-06	2.61032e-06
f__Caldilineaceae	3.519e-06	3.4455e-06	3.87256e-06	5.68445e-06	2.5912e-06	2.82239e-06	3.09132e-06	7.28075e-06	4.0567e-06	2.99497e-06	4.29023e-06	4.54025e-06	4.37164e-06	4.79108e-06	5.92155e-06
f__Conexibacteraceae	3.00786e-06	3.65819e-06	3.96262e-06	4.04892e-06	4.24222e-06	2.95679e-06	3.5264e-06	1.4743e-06	1.56221e-06	2.51678e-06	3.85639e-06	2.15713e-06	3.79044e-06	3.22665e-06	3.52876e-06
f__Isosphaeraceae	5.40628e-06	2.97759e-06	3.75999e-06	4.46777e-06	2.29309e-06	3.62879e-06	3.38901e-06	3.47026e-06	3.2756e-06	3.49833e-06	3.32613e-06	3.63631e-06	3.66409e-06	3.56887e-06	3.35958e-06
f__Bacteriovoracaceae	3.97116e-06	4.27497e-06	3.85005e-06	3.9093e-06	2.70585e-06	3.44063e-06	4.62554e-06	4.17339e-06	3.17481e-06	4.3792e-06	3.56716e-06	3.06107e-06	3.81571e-06	2.63998e-06	2.56198e-06
f__Coxiellaceae	4.32503e-06	4.50893e-06	2.63424e-06	3.9093e-06	3.00395e-06	4.30079e-06	3.75539e-06	2.58569e-06	2.49449e-06	3.42283e-06	4.09741e-06	3.24597e-06	5.23081e-06	3.22665e-06	3.93965e-06
f__Holophagaceae	4.12843e-06	3.63692e-06	2.31904e-06	4.40794e-06	3.66895e-06	3.14495e-06	4.00727e-06	5.03529e-06	5.08978e-06	4.58055e-06	5.39894e-06	3.14325e-06	4.29584e-06	5.47552e-06	5.94572e-06
f__Acaryochloridaceae	2.83093e-06	4.1899e-06	3.75999e-06	5.2257e-06	2.13258e-06	3.89759e-06	1.6716e-06	4.24143e-06	2.34331e-06	3.97652e-06	4.33843e-06	1.93115e-06	6.69645e-06	3.12887e-06	4.90643e-06
f__Dermatophilaceae	4.61991e-06	3.12647e-06	3.06203e-06	3.78963e-06	3.39378e-06	3.44063e-06	3.36611e-06	4.94456e-06	3.85513e-06	3.32215e-06	2.69947e-06	2.73237e-06	3.9926e-06	4.32664e-06	3.69795e-06
f__Brassicaceae	7.49016e-06	1.29738e-06	2.29652e-06	4.42788e-06	2.20137e-06	2.98367e-06	4.16756e-06	1.38357e-06	2.64568e-06	2.69296e-06	5.18202e-06	8.23819e-06	2.70385e-06	2.83554e-06	1.88523e-06
f__Acidithiobacillaceae	4.18741e-06	3.1052e-06	3.1746e-06	3.57023e-06	3.43964e-06	2.74175e-06	3.5035e-06	4.49093e-06	5.46773e-06	3.54866e-06	4.26613e-06	3.38978e-06	3.56302e-06	7.25995e-06	3.52876e-06
f__Endomicrobiaceae	2.83093e-06	2.89252e-06	3.80502e-06	3.17132e-06	4.72377e-06	2.016e-06	4.03017e-06	2.49496e-06	2.39371e-06	2.54195e-06	2.21742e-06	2.69128e-06	2.40061e-06	2.27332e-06	2.03025e-06
f__Sphaerobacteraceae	3.53866e-06	2.31827e-06	4.0752e-06	3.88936e-06	3.41671e-06	2.90303e-06	4.44235e-06	3.85585e-06	4.20788e-06	2.44128e-06	2.69947e-06	4.35535e-06	3.18397e-06	4.32664e-06	3.91548e-06
f__Natrialbaceae	3.53866e-06	3.36043e-06	3.48981e-06	3.43061e-06	3.04982e-06	4.54271e-06	3.4806e-06	3.40222e-06	4.28348e-06	3.14598e-06	3.39844e-06	4.76623e-06	4.29584e-06	3.98442e-06	4.42304e-06
f__Kangiellaceae	3.63695e-06	3.87087e-06	3.03951e-06	4.92652e-06	1.21534e-06	6.82751e-06	2.88523e-06	6.32813e-06	5.36694e-06	2.94464e-06	3.75998e-06	6.45085e-06	7.20184e-06	3.61775e-06	7.27505e-06
f__Bovidae	1.08126e-06	6.80593e-07	8.71327e-06	1.07705e-06	5.1136e-06	1.6128e-06	3.4119e-06	1.45161e-06	2.77166e-06	2.01343e-06	1.49435e-06	6.77955e-07	4.80123e-07	1.24666e-06	1.06346e-06
f__Elusimicrobiaceae	3.44036e-06	2.84998e-06	3.89508e-06	3.78963e-06	2.56827e-06	5.56415e-06	2.61045e-06	6.39617e-06	5.31655e-06	2.74329e-06	3.9769e-06	6.92336e-06	4.14422e-06	3.93553e-06	4.49555e-06
f__Verrucomicrobia_subdivision_3	2.96854e-06	3.40296e-06	3.80502e-06	3.4705e-06	2.70585e-06	2.04288e-06	3.02263e-06	3.53831e-06	1.36063e-06	2.49162e-06	2.48255e-06	6.20432e-06	3.7399e-06	2.61554e-06	2.65866e-06
f__Hyellaceae	2.77195e-06	3.31789e-06	3.017e-06	3.43061e-06	3.73774e-06	4.22015e-06	2.54175e-06	4.6497e-06	3.65355e-06	3.97652e-06	3.10921e-06	4.08828e-06	3.96733e-06	3.76442e-06	3.67378e-06
f__Solibacteraceae	3.49934e-06	3.87087e-06	2.97197e-06	3.17132e-06	2.65999e-06	2.58047e-06	3.34321e-06	1.90524e-06	2.21733e-06	3.57383e-06	2.94049e-06	2.40366e-06	3.28505e-06	2.7622e-06	3.19039e-06
f__Aspergillaceae	2.63433e-06	3.93468e-06	2.83688e-06	5.08608e-06	1.58223e-06	4.03199e-06	2.42726e-06	2.74446e-06	2.4693e-06	3.69967e-06	3.32613e-06	2.2804e-06	4.52326e-06	3.03109e-06	3.77046e-06
f__Azonexaceae	3.00786e-06	3.57311e-06	2.81436e-06	3.55029e-06	2.79757e-06	5.59103e-06	3.27451e-06	3.53831e-06	3.80473e-06	3.90101e-06	3.06101e-06	3.8212e-06	4.19476e-06	2.83554e-06	2.77951e-06
f__Vulgatibacteraceae	3.20445e-06	1.97797e-06	3.57987e-06	2.51312e-06	4.33395e-06	1.42464e-06	3.75539e-06	1.51966e-06	2.21733e-06	2.8188e-06	2.57896e-06	2.0955e-06	2.02157e-06	1.61332e-06	1.01512e-06
f__Chitinivibrionaceae	3.10615e-06	2.36081e-06	3.30969e-06	3.17132e-06	3.46257e-06	5.96735e-06	3.27451e-06	7.39416e-06	6.97954e-06	1.96309e-06	2.24152e-06	7.08772e-06	3.68936e-06	4.22886e-06	6.16325e-06
f__Chelatococcaceae	2.9882e-06	3.7858e-06	2.04886e-06	2.33361e-06	4.12757e-06	2.41919e-06	3.18292e-06	1.72379e-06	2.59528e-06	4.00169e-06	2.0005e-06	2.34203e-06	4.59907e-06	2.7622e-06	3.2629e-06
f__Parachlamydiaceae	3.79423e-06	2.57349e-06	3.19712e-06	3.84947e-06	1.76568e-06	2.90303e-06	2.77074e-06	2.74446e-06	3.57796e-06	3.22148e-06	2.9887e-06	3.57467e-06	3.89152e-06	2.63998e-06	3.91548e-06
f__Saccharomycetaceae	3.47968e-06	3.02013e-06	3.94011e-06	1.91476e-06	2.65999e-06	1.6128e-06	2.35856e-06	1.99597e-06	2.16693e-06	2.21477e-06	1.80768e-06	2.67073e-06	2.80493e-06	1.14888e-06	1.13597e-06
f__Algiphilaceae	2.9882e-06	2.78618e-06	3.03951e-06	2.35356e-06	3.64602e-06	1.77408e-06	2.38146e-06	1.79184e-06	1.53701e-06	1.96309e-06	2.55486e-06	1.41754e-06	2.77966e-06	1.9311e-06	2.17526e-06
f__Wenzhouxiangellaceae	3.28309e-06	2.65857e-06	2.83688e-06	2.11421e-06	3.82947e-06	3.11807e-06	3.34321e-06	1.42893e-06	2.4693e-06	3.97652e-06	2.89229e-06	1.7257e-06	4.5738e-06	2.66443e-06	3.72212e-06
f__Methanosaetaceae	2.14285e-06	4.70034e-06	2.52167e-06	3.9093e-06	1.37586e-06	3.65567e-06	2.86234e-06	2.0867e-06	1.51181e-06	3.17115e-06	4.67587e-06	2.0955e-06	5.78674e-06	3.73998e-06	3.55293e-06
f__Coprothermobacteraceae	2.33945e-06	3.55184e-06	3.017e-06	3.49045e-06	2.06378e-06	3.41375e-06	3.77828e-06	2.60837e-06	2.59528e-06	2.36578e-06	1.9764e-06	1.97223e-06	5.45824e-06	3.47109e-06	3.28707e-06
f__Gloeobacteraceae	1.76933e-06	4.42385e-06	3.08454e-06	3.78963e-06	1.21534e-06	4.16639e-06	3.25161e-06	2.15474e-06	1.83937e-06	2.74329e-06	3.0128e-06	3.04053e-06	5.76147e-06	3.29998e-06	4.39887e-06
f__Methanococcaceae	2.49672e-06	2.42461e-06	1.71113e-06	5.96368e-06	1.58223e-06	2.36543e-06	2.72494e-06	2.01865e-06	2.14174e-06	2.1141e-06	3.59126e-06	3.28706e-06	2.07211e-06	3.37331e-06	1.93357e-06
f__Porticoccaceae	3.40104e-06	3.12647e-06	2.74682e-06	2.09427e-06	2.68292e-06	2.09664e-06	2.38146e-06	3.01664e-06	2.82205e-06	2.84397e-06	1.51845e-06	1.84897e-06	3.68936e-06	1.83332e-06	1.71604e-06
f__Noelaerhabdaceae	2.37876e-06	2.46715e-06	3.26466e-06	3.33089e-06	2.43068e-06	3.03743e-06	2.49596e-06	4.35484e-06	3.3008e-06	3.22148e-06	2.45845e-06	2.30094e-06	3.18397e-06	3.07998e-06	3.8188e-06
f__Gomontiellaceae	2.26081e-06	2.42461e-06	3.28718e-06	2.35356e-06	3.37085e-06	9.67678e-07	1.99219e-06	1.88256e-06	1.31024e-06	2.61745e-06	1.15692e-06	1.82843e-06	1.11186e-06	1.36888e-06	1.08763e-06
f__Ardenticatenaceae	3.57798e-06	2.19066e-06	3.48981e-06	2.49318e-06	1.90327e-06	2.31167e-06	4.37365e-06	2.56301e-06	3.02363e-06	2.59229e-06	2.41024e-06	2.56801e-06	2.47642e-06	2.68887e-06	2.05442e-06
f__Methanocaldococcaceae	2.77195e-06	3.08394e-06	1.82371e-06	3.66996e-06	2.08672e-06	2.68799e-06	2.83944e-06	2.58569e-06	3.09922e-06	2.99497e-06	3.30203e-06	3.26651e-06	3.00708e-06	3.47109e-06	2.87618e-06
f__Dictyoglomaceae	2.22149e-06	3.14774e-06	1.59856e-06	4.22843e-06	1.97206e-06	2.63423e-06	2.51886e-06	2.2001e-06	3.07402e-06	1.83725e-06	3.25383e-06	2.73237e-06	2.93128e-06	4.83997e-06	3.40791e-06
f__Moritellaceae	2.73263e-06	2.23319e-06	3.24215e-06	3.15138e-06	1.6281e-06	2.2848e-06	2.72494e-06	2.74446e-06	3.45198e-06	3.54866e-06	2.60306e-06	3.71848e-06	2.19846e-06	3.07998e-06	2.03025e-06
f__Glomerellaceae	1.94626e-06	1.65894e-06	4.81819e-06	3.4705e-06	8.25514e-07	2.44607e-06	9.84644e-07	3.49295e-06	2.69607e-06	1.43457e-06	9.39994e-07	3.1227e-06	1.11186e-06	7.08884e-07	8.94276e-07
f__Geodermatophilaceae	1.96592e-06	1.42499e-06	3.28718e-06	3.49045e-06	2.49947e-06	1.72032e-06	4.48814e-06	1.81452e-06	1.71339e-06	1.98826e-06	2.24152e-06	1.97223e-06	1.56672e-06	2.17554e-06	1.57102e-06
f__Thiofilaceae	2.20183e-06	2.76491e-06	2.90442e-06	2.97187e-06	1.76568e-06	2.39231e-06	2.38146e-06	2.94859e-06	2.21733e-06	3.09564e-06	2.24152e-06	1.70516e-06	3.03235e-06	1.85777e-06	2.24777e-06
f__Hominidae	3.14547e-06	1.42499e-06	3.26466e-06	3.13143e-06	1.53637e-06	1.0967e-05	6.48033e-06	3.44758e-06	1.51181e-06	1.04698e-05	1.79081e-05	4.95113e-06	8.84437e-07	8.06661e-06	5.29314e-06
f__Mesoaciditogaceae	2.31979e-06	2.84998e-06	2.83688e-06	2.77241e-06	1.67396e-06	2.47295e-06	3.77828e-06	1.65575e-06	1.18425e-06	2.99497e-06	2.60306e-06	1.17101e-06	3.13343e-06	1.85777e-06	3.21456e-06
f__Williamsiaceae	2.77195e-06	1.40372e-06	2.85939e-06	1.35629e-06	4.05878e-06	2.41919e-07	2.93103e-06	2.94859e-07	1.25985e-06	8.05371e-07	1.54255e-06	4.10882e-07	5.05392e-07	7.33329e-07	5.55901e-07
f__Euphorbiaceae	2.18217e-06	3.06267e-06	3.017e-06	2.59291e-06	1.37586e-06	2.52671e-06	2.61045e-06	1.61038e-06	1.31024e-06	3.27182e-06	2.0005e-06	1.80788e-06	3.96733e-06	1.75999e-06	2.94869e-06
f__Chthonomonadaceae	2.4574e-06	1.93544e-06	2.49915e-06	3.41067e-06	1.88034e-06	3.33311e-06	1.44262e-06	4.44557e-06	3.55276e-06	3.12081e-06	2.60306e-06	4.33481e-06	3.13343e-06	2.61554e-06	3.67378e-06
f__Oikopleuridae	1.84797e-06	3.57311e-06	1.80119e-06	2.71258e-06	1.85741e-06	4.43519e-06	1.30523e-06	6.16936e-06	4.58584e-06	1.18289e-06	1.78358e-06	1.61888e-05	1.54145e-06	2.83554e-06	4.20551e-06
f__Labilitrichaceae	3.44036e-06	2.65857e-06	2.38658e-06	1.91476e-06	1.2612e-06	2.79551e-06	3.86988e-06	3.35686e-06	3.55276e-06	2.71813e-06	2.43434e-06	3.34869e-06	2.62804e-06	2.07776e-06	3.14205e-06
f__Ancylostomatidae	3.30275e-06	1.72275e-06	2.52167e-06	1.17678e-06	2.84344e-06	2.2848e-06	2.63335e-06	3.33418e-06	2.39371e-06	2.8943e-06	1.73537e-06	1.68462e-06	2.65331e-06	1.24666e-06	1.52269e-06
f__Ectocarpaceae	1.5924e-06	3.7858e-06	2.4091e-06	3.51039e-06	2.06378e-07	4.86527e-06	1.09914e-06	3.08468e-06	2.06615e-06	2.94464e-06	2.65127e-06	2.11604e-06	4.49799e-06	2.41998e-06	3.09371e-06
f__Chroococcidiopsidaceae	2.71297e-06	7.2313e-07	1.57604e-06	2.83225e-06	3.64602e-06	1.50528e-06	1.6716e-06	6.57763e-07	1.96536e-06	1.08222e-06	1.27743e-06	1.5819e-06	5.81201e-07	1.9311e-06	1.54686e-06
f__Rubritaleaceae	2.08388e-06	2.36081e-06	3.57987e-06	2.69263e-06	7.3379e-07	1.58592e-06	2.19827e-06	1.76915e-06	1.08347e-06	2.23994e-06	1.22922e-06	3.90338e-06	2.52696e-06	1.31999e-06	1.98191e-06
f__Prochlorotrichaceae	2.20183e-06	2.44588e-06	1.9588e-06	3.43061e-06	1.28413e-06	1.96224e-06	2.70205e-06	1.40625e-06	1.33544e-06	1.98826e-06	2.36204e-06	1.41754e-06	3.10816e-06	2.19999e-06	1.95774e-06
f__Sandaracinaceae	2.39842e-06	1.99924e-06	2.5667e-06	2.25383e-06	1.90327e-06	1.18272e-06	3.4348e-06	1.51966e-06	2.11654e-06	1.91276e-06	1.15692e-06	1.74625e-06	2.32481e-06	1.61332e-06	1.13597e-06
f__Candidatus_Competibacteraceae	1.61205e-06	2.80745e-06	1.37341e-06	3.13143e-06	2.01792e-06	2.44607e-06	1.99219e-06	1.72379e-06	1.48662e-06	2.64262e-06	2.31383e-06	1.76679e-06	3.53775e-06	2.68887e-06	3.04537e-06
f__Aphanothecaceae	1.78899e-06	1.74402e-06	1.77868e-06	2.99181e-06	2.54533e-06	2.1504e-06	2.79364e-06	3.13004e-06	3.04883e-06	1.91276e-06	4.9892e-06	2.54747e-06	1.1624e-06	2.78665e-06	1.64353e-06
f__Jiangellaceae	1.9266e-06	1.51007e-06	2.49915e-06	1.93471e-06	2.75171e-06	9.40798e-07	3.09132e-06	1.13407e-06	1.663e-06	1.93792e-06	1.44614e-06	1.15047e-06	6.5701e-07	1.51555e-06	1.81272e-06
f__Thermomicrobiaceae	3.04718e-06	8.93278e-07	2.09389e-06	1.59563e-06	2.91223e-06	2.04288e-06	2.17538e-06	1.04335e-06	2.19213e-06	2.29027e-06	1.9764e-06	1.56135e-06	2.80493e-06	2.78665e-06	1.93357e-06
f__Symphyonemataceae	2.04456e-06	1.8929e-06	2.88191e-06	1.3164e-06	2.33896e-06	1.72032e-06	3.34321e-06	1.92792e-06	1.58741e-06	2.46645e-06	1.83178e-06	1.95169e-06	2.14792e-06	2.05332e-06	1.93357e-06
f__Formicidae	2.43774e-06	1.36119e-06	2.49915e-06	1.55574e-06	2.2243e-06	1.7472e-06	2.28987e-06	1.13407e-06	1.81418e-06	2.59229e-06	2.16922e-06	1.82843e-06	1.26348e-06	1.88221e-06	1.13597e-06
f__Cricetidae	5.83878e-06	7.01861e-07	1.17078e-06	1.03716e-06	1.28413e-06	7.2307e-06	7.16729e-06	4.15071e-06	1.43622e-06	7.72652e-06	1.66307e-06	2.2804e-06	6.5701e-07	1.09999e-06	5.70403e-06
f__Haloferacaceae	1.74967e-06	1.82909e-06	1.80119e-06	2.29372e-06	2.13258e-06	2.17728e-06	1.62581e-06	2.22278e-06	1.41103e-06	1.63591e-06	2.28973e-06	2.0955e-06	1.71833e-06	2.27332e-06	2.32028e-06
f__Herpetosiphonaceae	2.26081e-06	1.68021e-06	1.35089e-06	2.03443e-06	2.27016e-06	1.39776e-06	4.16756e-06	1.88256e-06	2.67087e-06	1.38423e-06	1.59076e-06	1.23265e-06	1.31402e-06	4.15553e-06	1.74021e-06
f__Methylothermaceae	1.86762e-06	2.06305e-06	1.6661e-06	1.77514e-06	2.15551e-06	4.16639e-06	2.67915e-06	2.15474e-06	2.19213e-06	2.08893e-06	2.36204e-06	3.08162e-06	2.14792e-06	1.95554e-06	2.99703e-06
f__Trypanosomatidae	2.00524e-06	1.51007e-06	1.91377e-06	2.09427e-06	1.90327e-06	3.06431e-06	3.38901e-06	2.17742e-06	1.43622e-06	2.51678e-06	1.18102e-06	1.97223e-06	7.58089e-07	1.85777e-06	2.05442e-06
f__Natranaerobiaceae	1.63171e-06	1.51007e-06	1.68862e-06	2.57296e-06	1.97206e-06	1.50528e-06	2.40436e-06	1.02067e-06	2.64568e-06	1.13255e-06	3.06101e-06	1.25319e-06	1.54145e-06	2.9822e-06	1.49852e-06
f__Syntrophorhabdaceae	1.67103e-06	2.36081e-06	1.12575e-06	2.09427e-06	2.06378e-06	1.72032e-06	2.72494e-06	1.74647e-06	4.81261e-06	1.76175e-06	6.21842e-06	2.83509e-06	2.77966e-06	1.34444e-05	1.88523e-06
f__Chthoniobacteraceae	2.22149e-06	1.44626e-06	1.77868e-06	2.43334e-06	1.28413e-06	2.20416e-06	2.33567e-06	2.56301e-06	3.09922e-06	1.86242e-06	1.47025e-06	5.56745e-06	1.38983e-06	1.73554e-06	1.59519e-06
f__Methanospirillaceae	1.61205e-06	1.82909e-06	2.1164e-06	2.29372e-06	1.21534e-06	1.39776e-06	1.37392e-06	1.2248e-06	1.33544e-06	1.78692e-06	1.44614e-06	6.985e-07	1.56672e-06	1.0511e-06	1.13597e-06
f__Archaeoglobaceae	1.45478e-06	1.38245e-06	1.19329e-06	2.51312e-06	2.10965e-06	2.1504e-06	2.15248e-06	2.8125e-06	2.54489e-06	7.55035e-07	2.0246e-06	1.17101e-06	9.09706e-07	2.3711e-06	1.08763e-06
f__Daphniidae	1.35649e-06	2.297e-06	1.71113e-06	1.3164e-06	1.76568e-06	1.8816e-06	1.28233e-06	1.92792e-06	1.28504e-06	1.63591e-06	1.10871e-06	1.41754e-06	9.09706e-07	5.86663e-07	1.49852e-06
f__Limnochordaceae	1.35649e-06	1.93544e-06	1.62107e-06	2.09427e-06	1.30706e-06	1.63968e-06	2.08378e-06	1.88256e-06	2.01575e-06	1.35906e-06	2.36204e-06	1.7257e-06	2.90601e-06	3.6422e-06	2.12693e-06
f__Thiolinaceae	1.61205e-06	9.78352e-07	2.43161e-06	1.37623e-06	1.88034e-06	1.6128e-06	1.85479e-06	7.25807e-07	1.73859e-06	2.31544e-06	1.51845e-06	1.12993e-06	1.36456e-06	1.85777e-06	1.3535e-06
f__Fimbriimonadaceae	1.14023e-06	1.82909e-06	1.53101e-06	2.57296e-06	1.19241e-06	1.37088e-06	1.90059e-06	1.20212e-06	1.31024e-06	1.13255e-06	1.30153e-06	9.03941e-07	1.26348e-06	1.97999e-06	1.45018e-06
f__Methanoregulaceae	1.31717e-06	1.31865e-06	1.59856e-06	2.71258e-06	1.28413e-06	1.18272e-06	1.87769e-06	1.4743e-06	1.6378e-06	1.00671e-06	1.54255e-06	1.54081e-06	8.84437e-07	2.73776e-06	1.54686e-06
f__Cryptosporidiidae	3.14547e-07	9.57084e-07	4.99831e-06	1.73525e-06	2.06378e-07	6.98878e-07	5.2667e-07	4.76311e-07	5.54332e-07	1.20806e-06	1.06051e-06	5.75235e-07	8.59167e-07	2.44443e-07	4.35053e-07
f__Nitrosopumilaceae	6.68413e-07	9.78352e-07	6.07902e-07	5.30548e-06	4.8155e-07	4.03199e-07	4.80872e-07	4.30948e-07	7.3071e-07	3.77517e-07	5.54356e-07	5.75235e-07	3.03235e-07	1.4911e-06	3.62544e-07
f__Thalassiosiraceae	1.12057e-06	2.80745e-06	1.26083e-06	2.45329e-06	2.98102e-07	1.96224e-06	8.93049e-07	1.76915e-06	4.28348e-07	1.53524e-06	1.42204e-06	8.42308e-07	2.88074e-06	1.2711e-06	1.69187e-06
f__Bryobacteraceae	1.57274e-06	1.82909e-06	1.64359e-06	1.7552e-06	1.12362e-06	1.37088e-06	3.18292e-06	1.54234e-06	1.31024e-06	1.63591e-06	2.04871e-06	1.33537e-06	1.76887e-06	1.9311e-06	1.28099e-06
f__Borreliaceae	1.98558e-06	1.08469e-06	1.55353e-06	2.03443e-06	1.00896e-06	1.6128e-06	1.62581e-06	2.01865e-06	1.71339e-06	1.05705e-06	1.18102e-06	2.0955e-06	1.23821e-06	1.63777e-06	1.59519e-06
f__Dermocarpellaceae	1.86762e-06	1.61641e-06	1.2158e-06	1.61558e-06	1.28413e-06	1.63968e-06	1.8319e-06	1.2248e-06	1.663e-06	1.25839e-06	1.47025e-06	1.5819e-06	1.81941e-06	1.63777e-06	1.28099e-06
f__Nectriaceae	1.23853e-06	1.19104e-06	1.73365e-06	1.63552e-06	1.78861e-06	2.82239e-06	1.05334e-06	1.76915e-06	2.4441e-06	1.76175e-06	1.49435e-06	3.28706e-06	1.54145e-06	1.75999e-06	1.45018e-06
f__Halobacteriaceae	1.10092e-06	1.72275e-06	1.2158e-06	2.65274e-06	8.94307e-07	1.55904e-06	9.38846e-07	8.39214e-07	1.03307e-06	1.28356e-06	1.61486e-06	8.62852e-07	1.69306e-06	1.78443e-06	2.10276e-06
f__Nannocystaceae	1.29751e-06	1.23357e-06	1.5085e-06	1.41613e-06	2.01792e-06	9.13918e-07	2.93103e-06	8.16533e-07	1.88977e-06	2.03859e-06	1.13281e-06	1.52026e-06	1.61726e-06	1.17333e-06	1.18431e-06
f__Glycomycetaceae	1.45478e-06	1.59514e-06	1.28335e-06	1.65547e-06	1.46758e-06	1.85472e-06	2.24407e-06	1.51966e-06	2.67087e-06	1.45973e-06	1.61486e-06	2.32148e-06	1.46564e-06	2.41998e-06	1.28099e-06
f__Schizophyllaceae	1.55308e-06	3.02013e-06	1.86874e-06	5.18581e-07	4.35688e-07	1.8816e-07	4.57974e-07	8.39214e-07	6.80317e-07	2.2651e-07	2.41024e-08	1.64353e-06	2.07211e-06	4.88886e-08	1.45018e-07
f__Geminicoccaceae	1.12057e-06	1.4888e-06	2.02634e-06	2.13416e-06	5.73274e-07	1.29024e-06	1.07624e-06	7.7117e-07	9.8268e-07	1.20806e-06	1.34974e-06	1.84897e-06	1.06132e-06	1.31999e-06	1.71604e-06
f__Kordiimonadaceae	2.08388e-06	9.78352e-07	1.53101e-06	8.37708e-07	1.76568e-06	1.58592e-06	1.30523e-06	7.25807e-07	1.53701e-06	2.13927e-06	1.32563e-06	1.54081e-06	1.64253e-06	1.29555e-06	1.30516e-06
f__Neocallimastigaceae	3.53866e-06	8.29472e-07	1.82371e-06	5.18581e-07	4.8155e-07	1.22035e-05	8.01454e-07	1.54234e-05	1.49418e-05	3.27182e-07	5.37484e-06	1.67845e-05	6.19106e-06	5.54885e-06	1.28099e-05
f__Sphaerobolaceae	1.84797e-06	6.59324e-07	9.45626e-07	6.58199e-07	3.07275e-06	8.87038e-07	1.16783e-06	1.79184e-06	1.10866e-06	9.81545e-07	1.22922e-06	1.02721e-06	9.34976e-07	1.14888e-06	1.95774e-06
f__Methanocellaceae	1.78899e-06	1.02089e-06	1.17078e-06	1.65547e-06	1.49051e-06	1.53216e-06	1.37392e-06	5.48892e-06	1.28504e-06	1.08222e-06	1.73537e-06	1.23265e-06	8.33897e-07	1.85777e-06	1.49852e-06
f__Pucciniaceae	6.42856e-06	1.06343e-07	3.60239e-07	9.97271e-08	1.14655e-07	6.71999e-07	3.4348e-07	1.5877e-07	7.55907e-08	2.51678e-07	2.9646e-06	6.77955e-07	8.08628e-07	1.46666e-07	2.90035e-07
f__Fastidiosibacteraceae	1.33683e-06	1.46753e-06	6.75447e-07	7.18035e-07	2.68292e-06	6.98878e-07	2.31277e-06	2.94859e-07	1.71339e-06	1.56041e-06	4.33843e-07	1.04775e-06	9.60246e-07	8.79994e-07	9.42615e-07
f__Waddliaceae	2.0249e-06	8.50741e-07	1.5085e-06	1.67542e-06	6.42066e-07	1.96224e-06	1.809e-06	2.76714e-06	2.4189e-06	1.45973e-06	2.0005e-06	2.23931e-06	3.51248e-06	2.46887e-06	2.00608e-06
f__Muscicapidae	6.09435e-07	2.42461e-06	1.86874e-06	1.79509e-06	0	1.37088e-06	1.19073e-06	9.97985e-07	3.2756e-07	1.66108e-06	1.06051e-06	8.42308e-07	2.98182e-06	1.02666e-06	2.03025e-06
f__Pinaceae	8.84664e-07	1.08469e-06	1.48598e-06	2.09427e-06	1.05482e-06	9.67678e-07	1.55711e-06	1.15675e-06	1.20945e-06	5.53692e-07	9.15892e-07	1.06829e-06	8.84437e-07	2.10221e-06	1.37767e-06
f__Geminigeraceae	1.15989e-06	7.44398e-07	1.14826e-06	1.07705e-06	2.43068e-06	5.37599e-07	1.41972e-06	9.75303e-07	1.28504e-06	1.23322e-06	6.74868e-07	1.00666e-06	7.07549e-07	9.04438e-07	1.20848e-06
f__Microthrixaceae	1.61205e-06	8.08204e-07	1.46347e-06	1.097e-06	1.46758e-06	5.64479e-07	1.96929e-06	6.57763e-07	9.57483e-07	1.43457e-06	6.50765e-07	7.80676e-07	8.08628e-07	1.31999e-06	6.76749e-07
f__Kofleriaceae	1.31717e-06	1.06343e-06	1.28335e-06	1.37623e-06	1.37586e-06	1.29024e-06	1.53421e-06	1.65575e-06	1.25985e-06	1.4849e-06	1.83178e-06	1.15047e-06	1.4151e-06	1.02666e-06	1.06346e-06
f__Simkaniaceae	9.23983e-07	2.40334e-06	1.10323e-06	1.65547e-06	2.98102e-07	1.96224e-06	1.00754e-06	8.61896e-07	6.80317e-07	1.53524e-06	1.75948e-06	1.04775e-06	2.80493e-06	1.61332e-06	1.95774e-06
f__Apidae	7.07731e-07	5.7425e-07	2.27401e-06	9.17489e-07	1.88034e-06	2.82239e-06	2.74784e-06	1.15675e-06	1.41103e-06	2.46645e-06	1.59076e-06	1.86951e-06	7.07549e-07	1.61332e-06	2.56198e-06
f__Malvaceae	1.35649e-06	6.38056e-07	1.01317e-06	9.37435e-07	2.36189e-06	5.64479e-07	9.84644e-07	4.98992e-07	9.07089e-07	1.3339e-06	1.0123e-06	4.93058e-07	7.83358e-07	9.53327e-07	6.52579e-07
f__Aiptasiidae	1.10092e-06	1.59514e-06	6.97962e-07	2.01449e-06	7.56721e-07	1.37088e-06	6.18265e-07	2.01865e-06	1.43622e-06	1.35906e-06	1.83178e-06	1.33537e-06	1.76887e-06	1.19777e-06	2.32028e-06
f__Lentibulariaceae	2.28047e-06	8.08204e-07	4.72813e-07	1.63552e-06	6.87928e-07	3.68255e-06	1.14493e-06	2.22278e-06	1.25985e-06	9.56378e-07	1.87999e-06	1.10938e-06	9.09706e-07	2.95776e-06	2.32028e-06
f__Spirulinaceae	1.29751e-06	1.08469e-06	1.35089e-06	8.77599e-07	1.19241e-06	1.66656e-06	1.16783e-06	8.16533e-07	1.6126e-06	1.56041e-06	1.54255e-06	1.02721e-06	1.81941e-06	1.85777e-06	1.42601e-06
f__Hydrogenophilaceae	1.35649e-06	1.06343e-06	8.55566e-07	1.27651e-06	1.23827e-06	1.18272e-06	1.46552e-06	1.38357e-06	1.41103e-06	1.08222e-06	9.39994e-07	1.54081e-06	1.4151e-06	1.80888e-06	1.59519e-06
f__Halorubraceae	1.21887e-06	1.19104e-06	9.90656e-07	1.5358e-06	8.25514e-07	8.06398e-07	8.47252e-07	1.02067e-06	8.81892e-07	9.3121e-07	1.47025e-06	5.95779e-07	1.23821e-06	1.17333e-06	1.01512e-06
f__Apiaceae	1.78899e-06	5.95519e-07	8.78081e-07	1.55574e-06	8.02583e-07	9.21982e-06	4.35075e-07	6.91785e-06	6.32443e-06	2.56712e-06	4.14562e-06	4.62242e-06	9.60246e-07	3.37331e-06	4.27802e-06
f__Ilumatobacteraceae	1.37614e-06	9.14547e-07	7.65507e-07	9.17489e-07	1.6281e-06	7.25758e-07	1.44262e-06	7.03126e-07	1.15906e-06	9.3121e-07	7.47175e-07	8.0122e-07	8.59167e-07	9.28883e-07	8.21767e-07
f__Peronosporaceae	1.23853e-06	1.27611e-06	8.55566e-07	8.77599e-07	1.35293e-06	1.0752e-06	7.78555e-07	1.67843e-06	3.2756e-07	8.30538e-07	1.18102e-06	1.02721e-06	2.02157e-06	1.02666e-06	1.40184e-06
f__Dientamoebidae	4.12843e-07	1.91417e-06	1.03569e-06	1.91476e-06	1.83448e-07	2.1504e-06	5.49569e-07	9.2994e-07	1.51181e-07	1.43457e-06	9.88199e-07	7.80676e-07	2.5775e-06	1.0511e-06	2.19943e-06
f__Rhizopodaceae	1.73001e-06	4.67908e-07	4.95328e-07	6.78144e-07	2.08672e-06	7.25758e-07	1.96929e-06	1.02067e-06	1.86457e-06	1.98826e-06	6.26663e-07	1.00666e-06	2.249e-06	1.0511e-06	1.57102e-06
f__Candidatus_Desulfofervidaceae	6.68413e-07	1.08469e-06	7.65507e-07	2.27378e-06	6.19135e-07	9.94558e-07	1.41972e-06	6.80444e-07	7.05514e-07	9.06042e-07	9.15892e-07	6.57411e-07	1.44037e-06	1.46666e-06	8.45936e-07
f__Thermithiobacillaceae	1.25819e-06	8.93278e-07	1.32838e-06	1.33634e-06	5.50343e-07	5.91359e-07	1.05334e-06	7.93851e-07	5.03938e-07	1.20806e-06	5.54356e-07	6.36867e-07	7.83358e-07	8.79994e-07	5.80071e-07
f__Diaporthaceae	1.14023e-06	5.10445e-07	8.78081e-07	6.9809e-07	2.10965e-06	1.8816e-07	1.32812e-06	2.72178e-07	4.28348e-07	7.80203e-07	4.09741e-07	2.87617e-07	5.05392e-08	2.68887e-07	4.10883e-07
f__Ostreidae	1.37614e-06	6.16787e-07	1.14826e-06	7.57926e-07	1.35293e-06	1.6128e-07	1.14493e-06	3.40222e-07	3.52757e-07	3.77517e-07	4.33843e-07	4.72514e-07	8.08628e-07	3.66664e-07	2.41696e-07
f__Debaryomycetaceae	1.0616e-06	1.27611e-06	8.33052e-07	9.77326e-07	1.05482e-06	6.71999e-07	1.37392e-06	2.72178e-07	6.04726e-07	7.29867e-07	5.06151e-07	6.57411e-07	8.33897e-07	8.79994e-07	7.49258e-07
f__Chaetomiaceae	4.32503e-07	1.40372e-06	1.41844e-06	1.65547e-06	1.83448e-07	1.31712e-06	1.39682e-06	1.27016e-06	4.28348e-07	1.30873e-06	1.49435e-06	3.08162e-06	2.04684e-06	1.07555e-06	1.3535e-06
f__Thermoproteaceae	8.84664e-07	1.46753e-06	9.00596e-07	1.45602e-06	3.66895e-07	1.93536e-06	1.09914e-06	3.31149e-06	1.08347e-06	1.00671e-06	1.37384e-06	1.47918e-06	1.36456e-06	1.29555e-06	1.6677e-06
f__Herpotrichiellaceae	1.10092e-06	9.14547e-07	4.95328e-07	1.25656e-06	1.30706e-06	6.71999e-07	1.32812e-06	1.02067e-06	9.07089e-07	5.53692e-07	1.44614e-06	1.52026e-06	7.07549e-07	1.29555e-06	7.97597e-07
f__Rhinotermitidae	6.68413e-07	1.08469e-06	1.08072e-06	1.3164e-06	8.71376e-07	7.25758e-07	1.05334e-06	4.53629e-07	5.29135e-07	1.61074e-06	5.54356e-07	5.34147e-07	1.01078e-06	4.88886e-07	8.94276e-07
f__Nitriliruptoraceae	5.11139e-07	8.50741e-07	1.77868e-06	9.37435e-07	8.48445e-07	6.45119e-07	1.87769e-06	7.48488e-07	8.81892e-07	1.30873e-06	5.54356e-07	1.08884e-06	8.59167e-07	1.34444e-06	4.10883e-07
f__Culicidae	1.00262e-06	1.8929e-06	6.30417e-07	1.07705e-06	2.98102e-07	2.20416e-06	2.97683e-07	1.67843e-06	1.56221e-06	2.1141e-06	2.19332e-06	5.95779e-07	2.45115e-06	1.41777e-06	1.37767e-06
f__Cercopithecidae	1.31717e-06	2.76491e-07	9.68141e-07	1.7552e-06	5.04481e-07	1.6128e-06	3.84698e-06	1.20212e-06	4.03151e-07	1.56041e-06	8.0261e-06	6.16323e-07	1.51618e-07	1.95554e-07	1.45018e-06
f__Toxocaridae	6.48754e-07	8.50741e-08	5.62873e-07	1.27651e-06	2.06378e-06	1.344e-06	9.15948e-08	4.53629e-08	5.03938e-08	2.51678e-08	1.68717e-07	1.02721e-07	2.52696e-08	1.7111e-07	1.93357e-07
f__Patulibacteraceae	1.21887e-06	5.52982e-07	1.0582e-06	9.97271e-07	8.02583e-07	8.87038e-07	9.84644e-07	1.42893e-06	1.03307e-06	6.79531e-07	1.0123e-06	1.08884e-06	7.58089e-07	9.04438e-07	7.25088e-07
f__Phycisphaeraceae	1.45478e-06	3.19028e-07	8.78081e-07	9.5738e-07	1.00896e-06	8.33278e-07	9.61745e-07	4.53629e-07	1.10866e-06	1.28356e-06	1.0364e-06	8.21764e-07	6.31741e-07	1.39332e-06	6.0424e-07
f__Trueperaceae	1.4941e-06	5.31713e-07	6.97962e-07	6.78144e-07	1.12362e-06	1.02144e-06	1.16783e-06	9.07259e-07	9.8268e-07	6.54364e-07	5.30253e-07	1.04775e-06	7.32819e-07	1.34444e-06	8.21767e-07
f__Methylacidiphilaceae	1.12057e-06	1.10596e-06	3.82753e-07	1.3164e-06	5.50343e-07	5.64479e-07	6.86961e-07	1.04335e-06	1.03307e-06	8.30538e-07	1.32563e-06	5.95779e-07	1.26348e-06	1.12444e-06	7.49258e-07
f__Chlorogloeopsidaceae	1.10092e-06	7.44398e-07	7.65507e-07	9.37435e-07	9.17238e-07	1.0752e-06	1.19073e-06	8.16533e-07	9.07089e-07	1.08222e-06	1.27743e-06	9.86117e-07	6.06471e-07	7.57773e-07	8.94276e-07
f__Pichiaceae	8.06027e-07	1.42499e-06	4.27783e-07	1.57569e-06	1.60517e-07	1.2096e-06	5.49569e-07	4.53629e-07	6.29923e-07	1.51007e-06	9.15892e-07	1.23265e-07	2.27427e-06	6.35551e-07	3.38375e-07
f__Parvularculaceae	1.00262e-06	8.93278e-07	1.08072e-06	6.9809e-07	7.10859e-07	2.1504e-06	1.05334e-06	1.40625e-06	2.06615e-06	7.04699e-07	7.47175e-07	2.77345e-06	4.80123e-07	9.28883e-07	3.14205e-07
f__Catenulisporaceae	7.4705e-07	1.27611e-07	1.37341e-06	1.11694e-06	1.00896e-06	6.71999e-07	8.47252e-07	4.08266e-07	9.32286e-07	6.79531e-07	7.47175e-07	6.985e-07	3.53775e-07	5.86663e-07	3.62544e-07
f__Mastigamoebidae	9.8296e-07	4.04102e-07	5.62873e-07	7.77872e-07	1.49051e-06	8.06398e-08	6.18265e-07	1.81452e-07	2.26772e-07	4.53021e-07	4.09741e-07	2.67073e-07	2.27427e-07	7.82217e-07	1.69187e-07
f__Cyanidiaceae	1.04194e-06	5.52982e-07	1.23832e-06	7.97817e-07	5.50343e-07	5.64479e-07	5.2667e-07	8.84577e-07	6.04726e-07	1.30873e-06	3.61536e-07	7.19044e-07	6.06471e-07	3.66664e-07	6.2841e-07
f__Solirubrobacteraceae	9.04324e-07	5.31713e-07	7.42992e-07	1.25656e-06	7.10859e-07	7.52638e-07	1.32812e-06	3.26613e-06	1.10866e-06	1.00671e-06	1.22922e-06	8.62852e-07	7.58089e-07	2.02888e-06	7.73428e-07
f__Sporidiobolaceae	8.25687e-07	7.86935e-07	1.12575e-06	6.78144e-07	6.87928e-07	5.10719e-07	5.49569e-07	3.17541e-07	3.2756e-07	1.4094e-06	9.39994e-07	6.16323e-07	8.33897e-07	5.62219e-07	4.83392e-07
f__Papilionidae	8.65005e-07	5.10445e-07	1.17078e-06	5.18581e-07	9.631e-07	1.344e-06	1.03044e-06	1.70111e-06	1.663e-06	8.05371e-07	8.43585e-07	1.19156e-06	6.5701e-07	5.37774e-07	7.49258e-07
f__Methanothermaceae	1.21887e-06	4.46639e-07	1.10323e-06	3.78963e-07	8.02583e-07	1.04832e-06	9.38846e-07	2.49496e-07	7.81104e-07	9.56378e-07	1.06051e-06	9.24485e-07	7.83358e-07	8.06661e-07	7.73428e-07
f__Cyanobacteriaceae	6.09435e-07	4.67908e-07	5.85388e-07	1.35629e-06	8.71376e-07	5.91359e-07	8.7015e-07	7.03126e-07	7.3071e-07	6.29196e-07	2.04871e-06	1.19156e-06	6.5701e-07	9.77771e-07	8.45936e-07
f__Bangiaceae	8.25687e-07	7.65667e-07	6.07902e-07	1.33634e-06	2.06378e-07	5.37599e-07	6.18265e-07	7.7117e-07	7.05514e-07	1.51007e-06	1.0364e-06	5.54691e-07	1.38983e-06	4.15553e-07	4.35053e-07
f__Halobacteriovoraceae	4.9148e-07	4.46639e-07	9.00596e-07	1.097e-06	8.02583e-07	9.40798e-07	1.21363e-06	4.08266e-07	1.31024e-06	3.77517e-07	4.82048e-07	1.27373e-06	3.28505e-07	5.62219e-07	7.25088e-08
f__Microviridae	6.09435e-07	9.78352e-07	3.37724e-07	5.98363e-08	1.67396e-06	2.1504e-07	1.39682e-06	2.94859e-07	1.51181e-07	1.25839e-07	1.44614e-07	8.21764e-08	2.77966e-07	3.66664e-07	2.65866e-07
f__Gonapodyaceae	5.70117e-07	7.44398e-07	6.30417e-07	8.97544e-07	8.02583e-07	3.22559e-07	3.89278e-07	3.40222e-07	4.53544e-07	9.06042e-07	4.82048e-07	2.67073e-07	6.8228e-07	6.59996e-07	1.1118e-06
f__Holosporaceae	7.66709e-07	6.16787e-07	5.17843e-07	1.03716e-06	6.64997e-07	6.98878e-07	3.20582e-07	4.76311e-07	5.29135e-07	4.27853e-07	7.71277e-07	4.5197e-07	6.5701e-07	7.57773e-07	4.59223e-07
f__Methanocalculaceae	4.71821e-07	1.04216e-06	9.00596e-07	3.59018e-07	8.25514e-07	2.68799e-07	4.35075e-07	3.40222e-07	5.03938e-07	8.80874e-07	6.9897e-07	6.57411e-07	7.83358e-07	4.88886e-07	3.86714e-07
f__Drosophilidae	7.86368e-07	5.7425e-07	7.65507e-07	1.19673e-06	2.75171e-07	5.64479e-07	1.14493e-06	4.98992e-07	6.04726e-07	5.03357e-07	2.65127e-07	4.93058e-07	2.27427e-07	3.66664e-07	5.07562e-07
f__Salinarimonadaceae	8.25687e-07	7.44398e-07	3.82753e-07	7.57926e-07	8.71376e-07	7.52638e-07	3.89278e-07	6.35081e-07	7.05514e-07	3.02014e-07	4.09741e-07	6.36867e-07	7.32819e-07	6.35551e-07	4.83392e-07
f__Lottiidae	6.48754e-07	1.23357e-06	6.30417e-07	8.37708e-07	2.29309e-07	6.18239e-07	6.18265e-07	2.72178e-07	3.52757e-07	6.79531e-07	6.26663e-07	4.31426e-07	1.08659e-06	6.59996e-07	7.97597e-07
f__Tetranychidae	1.0616e-06	4.04102e-07	1.14826e-06	5.98363e-07	3.43964e-07	2.68799e-07	3.4348e-07	2.72178e-07	4.28348e-07	4.02685e-07	3.61536e-07	3.90338e-07	9.34976e-07	3.66664e-07	3.62544e-07
f__Polyporaceae	1.00262e-06	5.95519e-07	6.07902e-07	3.39072e-07	1.00896e-06	6.18239e-07	6.64062e-07	8.84577e-07	5.03938e-07	6.54364e-07	6.74868e-07	7.80676e-07	6.06471e-07	3.4222e-07	8.70106e-07
f__Thermodesulfobiaceae	7.27391e-07	9.78352e-07	3.15209e-07	9.37435e-07	5.73274e-07	4.03199e-07	6.18265e-07	6.57763e-07	4.78741e-07	2.51678e-07	5.78458e-07	2.05441e-07	3.28505e-07	5.86663e-07	5.55901e-07
f__Edwardsiidae	5.89776e-07	5.52982e-07	5.40358e-07	1.03716e-06	7.10859e-07	1.02144e-06	1.00754e-06	6.57763e-07	1.20945e-06	5.03357e-07	3.61536e-07	1.66407e-06	3.53775e-07	7.57773e-07	1.93357e-07
f__Desulfurococcaceae	8.45346e-07	6.59324e-07	4.50298e-07	7.37981e-07	7.10859e-07	8.06398e-07	7.32758e-07	8.61896e-07	1.03307e-06	8.55706e-07	7.23072e-07	6.16323e-07	5.81201e-07	7.08884e-07	6.52579e-07
f__Volvocaceae	6.09435e-07	8.29472e-07	4.05268e-07	8.57653e-07	6.64997e-07	4.30079e-07	1.25943e-06	1.17944e-06	5.54332e-07	6.29196e-07	5.78458e-07	1.00666e-06	6.8228e-07	4.39997e-07	1.01512e-06
f__Kineosporiaceae	6.48754e-07	6.38056e-07	5.62873e-07	1.05711e-06	4.58619e-07	3.49439e-07	8.47252e-07	8.84577e-07	5.03938e-07	5.28524e-07	1.20512e-06	5.75235e-07	6.06471e-07	1.02666e-06	6.76749e-07
f__Criblamydiaceae	5.30799e-07	4.04102e-07	7.88022e-07	1.17678e-06	4.35688e-07	6.45119e-07	7.55657e-07	9.75303e-07	1.05827e-06	8.30538e-07	8.43585e-07	8.62852e-07	5.30662e-07	9.28883e-07	3.38375e-07
f__Thermogemmatisporaceae	9.04324e-07	3.82833e-07	8.10537e-07	7.18035e-07	4.35688e-07	2.60735e-06	1.09914e-06	3.31149e-06	2.82205e-06	9.81545e-07	1.90409e-06	2.05441e-06	6.31741e-07	2.73776e-06	2.44113e-06
f__Mimiviridae	1.61205e-06	4.2537e-08	8.33052e-07	4.18854e-07	2.29309e-07	1.8816e-07	0	4.53629e-07	7.55907e-08	2.01343e-07	2.41024e-07	2.05441e-08	2.52696e-08	3.17776e-07	9.66784e-08
f__Schistosomatidae	1.0616e-06	2.55222e-07	8.55566e-07	4.58745e-07	4.8155e-07	1.18272e-06	4.80872e-07	1.36089e-07	1.05827e-06	1.08222e-06	5.06151e-07	5.95779e-07	4.04314e-07	6.59996e-07	5.31731e-07
f__Oxytrichidae	6.88072e-07	7.65667e-07	6.07902e-07	5.38526e-07	4.8155e-07	8.33278e-07	4.57974e-07	5.67037e-07	2.77166e-07	5.53692e-07	5.78458e-07	2.67073e-07	5.30662e-07	3.66664e-07	6.76749e-07
f__Curculionidae	1.51376e-06	3.19028e-07	2.47664e-07	4.7869e-07	4.8155e-07	1.85472e-06	2.97683e-07	2.69909e-06	1.6126e-06	2.51678e-08	8.43585e-07	2.32148e-06	1.7436e-06	1.09999e-06	3.0212e-06
f__Branchiostomidae	1.0616e-06	2.76491e-07	8.55566e-07	2.39345e-07	5.96204e-07	8.87038e-07	4.35075e-07	2.49496e-07	6.29923e-07	7.80203e-07	9.39994e-07	6.36867e-07	5.05392e-07	6.59996e-07	6.52579e-07
f__Candidatus_Midichloriaceae	7.07731e-07	3.19028e-07	4.50298e-07	1.03716e-06	5.04481e-07	3.49439e-07	6.41163e-07	2.26815e-07	7.55907e-07	4.53021e-07	4.57946e-07	6.57411e-07	3.28505e-07	5.37774e-07	4.59223e-07
f__Salicaceae	7.4705e-07	2.33954e-07	4.27783e-07	9.77326e-07	5.96204e-07	5.10719e-07	3.20582e-07	7.48488e-07	9.32286e-07	6.04028e-07	9.64097e-07	7.39588e-07	5.30662e-07	1.09999e-06	5.55901e-07
f__Trichosporonaceae	5.70117e-07	2.97759e-07	4.95328e-07	6.58199e-07	9.40169e-07	5.37599e-08	8.47252e-07	9.07259e-08	3.77954e-07	4.27853e-07	2.16922e-07	2.25985e-07	1.01078e-07	3.17776e-07	1.93357e-07
f__Balneatrichaceae	6.29095e-07	4.04102e-07	8.10537e-07	4.98636e-07	6.19135e-07	3.49439e-07	9.84644e-07	2.72178e-07	4.78741e-07	6.29196e-07	4.09741e-07	7.60132e-07	3.28505e-07	6.59996e-07	5.31731e-07
f__Tsukamurellaceae	6.09435e-07	4.04102e-07	9.00596e-07	6.9809e-07	3.43964e-07	4.83839e-07	6.64062e-07	9.2994e-07	7.3071e-07	7.55035e-07	3.61536e-07	2.87617e-07	6.5701e-07	7.57773e-07	5.55901e-07
f__Jonesiaceae	6.68413e-07	3.19028e-07	7.88022e-07	4.7869e-07	6.87928e-07	2.04288e-06	5.72467e-07	1.42893e-06	1.76378e-06	5.03357e-07	3.61536e-07	1.62298e-06	8.33897e-07	9.77771e-07	2.65866e-07
f__Pseudeurotiaceae	6.29095e-07	4.04102e-07	2.25149e-07	1.23662e-06	4.12757e-07	2.95679e-07	9.15948e-07	4.53629e-07	5.54332e-07	3.02014e-07	7.71277e-07	5.75235e-07	1.26348e-07	8.06661e-07	8.45936e-07
f__Cyprinidae	8.25687e-07	2.76491e-07	2.70179e-07	3.19127e-07	1.21534e-06	2.41919e-07	7.09859e-07	4.30948e-07	5.03938e-07	7.55035e-07	4.82048e-07	4.72514e-07	4.29584e-07	4.39997e-07	3.86714e-07
f__Caligidae	7.27391e-07	5.31713e-07	7.88022e-07	2.39345e-07	6.19135e-07	6.98878e-07	2.97683e-07	2.72178e-07	5.29135e-07	5.28524e-07	7.47175e-07	2.67073e-07	6.31741e-07	6.11107e-07	5.07562e-07
f__Hydridae	1.76933e-07	6.80593e-07	4.27783e-07	1.29645e-06	3.21033e-07	2.1504e-07	3.4348e-07	4.76311e-07	5.29135e-07	3.27182e-07	2.41024e-07	4.93058e-07	2.77966e-07	2.44443e-07	8.94276e-07
f__Ceratobasidiaceae	6.88072e-07	5.95519e-07	6.52932e-07	1.79509e-07	7.79652e-07	3.22559e-07	4.12176e-07	4.08266e-07	5.29135e-07	1.10738e-06	3.85639e-07	6.16323e-07	2.02157e-07	1.46666e-07	3.86714e-07
f__Nakamurellaceae	5.50458e-07	8.72009e-07	1.80119e-07	5.78417e-07	7.10859e-07	5.37599e-07	1.00754e-06	1.15675e-06	9.32286e-07	4.53021e-07	5.54356e-07	1.29428e-06	5.30662e-07	8.5555e-07	7.00919e-07
f__Rhabditidae	3.93184e-07	4.46639e-07	7.88022e-07	7.77872e-07	4.35688e-07	5.10719e-07	3.4348e-07	6.124e-07	6.5512e-07	3.77517e-07	4.57946e-07	5.95779e-07	5.81201e-07	9.28883e-07	1.93357e-07
f__Stachybotryaceae	1.00262e-06	3.61565e-07	6.07902e-07	4.38799e-07	4.12757e-07	2.68799e-07	1.8319e-07	3.17541e-07	2.77166e-07	3.27182e-07	3.61536e-07	4.5197e-07	6.31741e-07	1.95554e-07	9.66784e-08
f__Gregarinidae	1.57274e-07	1.5526e-06	4.72813e-07	3.59018e-07	2.75171e-07	5.37599e-07	2.28987e-07	2.26815e-07	2.26772e-07	4.27853e-07	1.92819e-07	4.10882e-07	1.01078e-07	2.19999e-07	1.93357e-07
f__Ascarididae	5.50458e-07	2.97759e-07	1.0582e-06	7.77872e-07	9.17238e-08	1.69344e-06	4.12176e-07	6.124e-07	8.56695e-07	6.79531e-07	9.88199e-07	6.77955e-07	4.29584e-07	5.1333e-07	1.49852e-06
f__Caldisericaceae	3.14547e-07	5.7425e-07	6.07902e-07	5.98363e-07	6.64997e-07	5.64479e-07	1.14493e-06	5.89718e-07	8.81892e-07	3.5235e-07	4.09741e-07	1.64353e-06	7.07549e-07	1.24666e-06	5.80071e-07
f__Sulfolobaceae	4.52162e-07	4.89176e-07	6.75447e-07	6.18308e-07	5.04481e-07	3.22559e-07	7.78555e-07	4.08266e-07	7.3071e-07	4.53021e-07	4.82048e-07	7.80676e-07	3.03235e-07	1.09999e-06	2.90035e-07
f__Helotiaceae	1.76933e-07	7.01861e-07	5.62873e-07	1.15683e-06	1.14655e-07	5.64479e-07	3.89278e-07	2.04133e-07	5.03938e-08	5.7886e-07	6.0256e-07	2.67073e-07	1.01078e-06	3.66664e-07	7.25088e-07
f__Asteraceae	4.9148e-07	7.65667e-07	1.80119e-07	4.7869e-07	7.56721e-07	4.30079e-07	1.05334e-06	2.26815e-07	4.53544e-07	5.53692e-07	1.92819e-07	2.67073e-07	3.53775e-07	3.17776e-07	1.93357e-07
f__Lichtheimiaceae	8.06027e-07	1.4888e-07	3.15209e-07	6.38254e-07	7.10859e-07	5.91359e-07	5.95366e-07	1.13407e-07	1.51181e-07	5.28524e-07	2.89229e-07	2.05441e-07	3.28505e-07	2.93331e-07	1.93357e-07
f__Gesneriaceae	3.53866e-07	1.27611e-07	2.25149e-07	1.05711e-06	8.25514e-07	2.95679e-07	3.66379e-07	1.36089e-07	4.28348e-07	2.76846e-07	1.92819e-07	1.43809e-07	2.27427e-07	5.37774e-07	3.38375e-07
f__Vahlkampfiidae	6.09435e-07	5.52982e-07	5.62873e-07	4.18854e-07	4.35688e-07	2.68799e-07	8.93049e-07	4.53629e-07	5.03938e-07	5.7886e-07	1.44614e-07	3.08162e-07	2.27427e-07	1.95554e-07	2.17526e-07
f__Arthrodermataceae	9.23983e-07	2.55222e-07	6.30417e-07	2.194e-07	5.27412e-07	4.03199e-07	3.89278e-07	3.17541e-07	5.54332e-07	9.06042e-07	6.50765e-07	4.31426e-07	4.04314e-07	5.86663e-07	5.31731e-07
f__Chlorellaceae	7.66709e-07	5.52982e-07	4.72813e-07	4.18854e-07	2.98102e-07	2.95679e-07	7.32758e-07	6.57763e-07	4.28348e-07	3.02014e-07	3.37434e-07	3.90338e-07	5.30662e-07	4.88886e-07	2.90035e-07
f__Botryosphaeriaceae	4.12843e-07	1.4888e-07	8.78081e-07	9.37435e-07	6.87928e-08	3.22559e-07	1.37392e-07	1.5877e-07	1.51181e-07	3.5235e-07	1.68717e-07	3.28706e-07	1.26348e-07	2.44443e-07	1.20848e-07
f__Pyrodictiaceae	4.71821e-07	3.82833e-07	1.80119e-07	3.98908e-07	1.00896e-06	1.8816e-07	7.32758e-07	9.75303e-07	4.28348e-07	3.27182e-07	1.92819e-07	9.86117e-07	3.79044e-07	4.88886e-07	7.73428e-07
f__Woeseiaceae	4.32503e-07	1.4888e-07	3.60239e-07	3.39072e-07	1.12362e-06	2.95679e-07	1.51131e-06	2.26815e-07	8.06301e-07	5.53692e-07	3.37434e-07	4.10882e-07	1.08659e-06	7.08884e-07	4.10883e-07
f__Sanguibacteraceae	6.09435e-07	3.40296e-07	5.17843e-07	5.18581e-07	3.89826e-07	1.66656e-06	1.05334e-06	1.38357e-06	1.46142e-06	3.02014e-07	5.30253e-07	2.4242e-06	5.81201e-07	1.07555e-06	1.28099e-06
f__Sclerotiniaceae	6.68413e-07	1.91417e-07	2.47664e-07	9.17489e-07	2.98102e-07	3.76319e-07	5.95366e-07	4.08266e-07	5.54332e-07	6.04028e-07	3.37434e-07	3.4925e-07	1.76887e-07	4.88886e-07	1.01512e-06
f__Actinopolysporaceae	6.29095e-07	1.70148e-07	4.50298e-07	7.18035e-07	2.75171e-07	1.31712e-06	7.32758e-07	7.48488e-07	7.81104e-07	4.78189e-07	7.71277e-07	9.86117e-07	5.81201e-07	1.0511e-06	4.59223e-07
f__Malasseziaceae	5.50458e-07	4.2537e-08	2.92694e-07	7.77872e-07	5.50343e-07	2.68799e-07	4.80872e-07	4.30948e-07	2.77166e-07	5.28524e-07	1.78358e-06	2.67073e-07	1.26348e-07	2.68887e-07	3.38375e-07
f__Micropepsaceae	4.32503e-07	5.10445e-07	3.82753e-07	6.9809e-07	1.14655e-07	4.56959e-07	6.86961e-07	3.17541e-07	6.04726e-07	6.29196e-07	5.78458e-07	4.10882e-07	6.31741e-07	1.44221e-06	4.83392e-07
f__Solanaceae	6.68413e-07	4.67908e-07	3.60239e-07	1.79509e-07	4.58619e-07	6.98878e-07	5.03771e-07	6.124e-07	8.31498e-07	2.76846e-07	8.43585e-07	7.80676e-07	6.06471e-07	6.59996e-07	3.86714e-07
f__Hypocreaceae	2.94888e-07	3.19028e-07	2.70179e-07	8.77599e-07	3.66895e-07	6.18239e-07	2.97683e-07	7.25807e-07	6.29923e-07	3.5235e-07	2.94049e-06	7.39588e-07	5.05392e-07	6.11107e-07	1.01512e-06
f__Rosaceae	5.70117e-07	4.46639e-07	3.37724e-07	3.78963e-07	3.89826e-07	3.49439e-07	6.64062e-07	1.5877e-07	1.76378e-07	4.02685e-07	4.09741e-07	2.46529e-07	2.77966e-07	3.4222e-07	3.14205e-07
f__Acanthamoebidae	2.75229e-07	1.91417e-07	7.42992e-07	6.9809e-07	2.06378e-07	8.60158e-07	3.89278e-07	2.49496e-07	8.31498e-07	2.01343e-07	2.16922e-07	4.93058e-07	7.58089e-08	2.19999e-07	7.25088e-08
f__Oscillochloridaceae	4.71821e-07	1.27611e-07	4.27783e-07	2.59291e-07	8.25514e-07	2.95679e-07	9.84644e-07	7.48488e-07	6.04726e-07	4.27853e-07	7.47175e-07	5.75235e-07	2.77966e-07	8.5555e-07	7.25088e-07
f__Nitrososphaeraceae	2.75229e-07	1.4888e-07	4.72813e-07	9.17489e-07	2.5224e-07	4.30079e-07	1.8319e-07	2.04133e-07	4.53544e-07	4.02685e-07	6.0256e-07	5.54691e-07	2.27427e-07	4.88886e-07	2.90035e-07
f__Mamiellaceae	4.71821e-07	1.70148e-07	1.57604e-07	1.59563e-07	1.05482e-06	3.22559e-07	1.16783e-06	3.85585e-07	1.00788e-06	3.5235e-07	5.30253e-07	3.28706e-07	9.60246e-07	4.15553e-07	2.90035e-07
f__Ustilaginaceae	1.57274e-07	5.7425e-07	2.02634e-07	8.17762e-07	2.5224e-07	1.6128e-07	1.60291e-07	2.04133e-07	1.76378e-07	3.5235e-07	4.09741e-07	2.46529e-07	7.07549e-07	5.1333e-07	4.83392e-07
f__Chlamydomonadaceae	5.50458e-07	3.40296e-07	2.25149e-07	4.18854e-07	4.58619e-07	4.56959e-07	1.09914e-06	5.89718e-07	5.79529e-07	5.28524e-07	4.57946e-07	2.67073e-07	3.28505e-07	6.59996e-07	4.10883e-07
f__Actinospicaceae	3.53866e-07	7.01861e-07	2.25149e-07	3.39072e-07	3.66895e-07	2.1504e-07	3.4348e-07	5.21674e-07	5.79529e-07	2.76846e-07	3.37434e-07	8.0122e-07	3.03235e-07	4.64441e-07	2.17526e-07
f__Pleosporaceae	4.32503e-07	2.55222e-07	5.40358e-07	4.38799e-07	2.98102e-07	5.37599e-08	1.60291e-07	1.36089e-07	2.51969e-07	2.01343e-07	1.68717e-07	3.08162e-07	4.80123e-07	3.17776e-07	3.38375e-07
f__Funariaceae	5.89776e-07	2.76491e-07	2.02634e-07	5.58472e-07	2.98102e-07	5.10719e-07	7.32758e-07	2.72178e-07	4.28348e-07	3.27182e-07	2.65127e-07	2.46529e-07	2.77966e-07	4.88886e-07	5.31731e-07
f__Coccomyxaceae	3.73525e-07	3.61565e-07	6.52932e-07	3.39072e-07	1.83448e-07	2.95679e-07	4.57974e-07	2.04133e-07	8.31498e-07	2.51678e-07	2.16922e-07	6.77955e-07	2.77966e-07	3.4222e-07	4.10883e-07
f__Selenastraceae	2.3591e-07	3.19028e-07	3.82753e-07	5.78417e-07	3.89826e-07	2.1504e-07	4.80872e-07	9.07259e-08	3.77954e-07	3.02014e-07	3.13331e-07	3.08162e-07	2.77966e-07	3.66664e-07	2.17526e-07
f__Klebsormidiaceae	2.75229e-07	4.67908e-07	3.60239e-07	1.59563e-07	6.19135e-07	5.37599e-07	2.51886e-07	2.26815e-07	7.3071e-07	5.03357e-07	1.44614e-07	5.13603e-07	5.05392e-07	3.17776e-07	2.90035e-07
f__Cucurbitaceae	6.09435e-07	4.04102e-07	1.35089e-07	3.98908e-07	3.21033e-07	1.6128e-07	6.86961e-08	1.81452e-07	1.25985e-07	1.51007e-07	1.34974e-06	1.23265e-07	1.01078e-07	2.44443e-07	7.25088e-08
f__Bathycoccaceae	2.5557e-07	2.55222e-07	4.27783e-07	7.18035e-07	2.06378e-07	2.95679e-07	1.12204e-06	2.49496e-07	4.53544e-07	1.51007e-07	3.13331e-07	2.46529e-07	2.77966e-07	4.15553e-07	2.65866e-07
f__Pyronemataceae	4.9148e-07	1.27611e-07	6.75447e-08	1.99454e-07	9.631e-07	1.344e-07	2.06088e-07	6.80444e-08	3.02363e-07	6.79531e-07	3.85639e-07	3.28706e-07	1.76887e-07	4.88886e-08	2.17526e-07
f__Acytosteliaceae	3.34207e-07	3.19028e-07	4.05268e-07	5.58472e-07	2.06378e-07	4.03199e-07	7.32758e-07	2.72178e-07	6.04726e-07	4.78189e-07	3.61536e-07	5.13603e-07	2.77966e-07	7.82217e-07	1.45018e-07
f__Sneathiellaceae	3.93184e-07	1.4888e-07	6.75447e-07	4.38799e-07	1.60517e-07	2.41919e-07	1.8319e-07	6.80444e-07	1.25985e-07	3.27182e-07	1.44614e-07	2.46529e-07	2.52696e-07	1.46666e-07	9.66784e-08
f__Verrucomicrobia_subdivision_6	3.53866e-07	5.52982e-07	2.92694e-07	2.79236e-07	3.21033e-07	2.68799e-07	1.37392e-07	2.94859e-07	3.52757e-07	1.51007e-07	3.61536e-07	2.25985e-07	3.79044e-07	1.22221e-07	1.69187e-07
f__Mortierellaceae	4.32503e-07	2.12685e-07	2.47664e-07	6.38254e-07	2.5224e-07	2.1504e-07	8.7015e-07	7.03126e-07	6.29923e-07	2.2651e-07	5.54356e-07	6.985e-07	3.03235e-07	7.33329e-07	5.80071e-07
f__Arecaceae	5.30799e-07	2.97759e-07	2.47664e-07	9.97271e-08	5.96204e-07	1.6128e-07	4.57974e-07	9.07259e-08	6.04726e-07	3.27182e-07	9.64097e-08	1.64353e-07	4.80123e-07	2.68887e-07	1.69187e-07
f__Trichocomaceae	3.53866e-07	1.4888e-07	4.72813e-07	4.98636e-07	2.75171e-07	5.37599e-07	5.72467e-07	6.124e-07	4.53544e-07	2.2651e-07	4.33843e-07	7.39588e-07	3.03235e-07	4.88886e-07	4.35053e-07
f__Thermofilaceae	1.96592e-07	6.38056e-07	2.47664e-07	3.78963e-07	2.75171e-07	3.49439e-07	2.74784e-07	2.26815e-07	4.28348e-07	1.00671e-07	3.37434e-07	1.23265e-07	2.77966e-07	3.66664e-07	1.45018e-07
f__Octopodidae	5.11139e-07	2.12685e-07	5.17843e-07	2.79236e-07	2.06378e-07	3.76319e-07	3.89278e-07	1.13407e-07	3.02363e-07	5.28524e-07	5.30253e-07	3.28706e-07	2.27427e-07	4.64441e-07	4.83392e-07
f__Saccotheciaceae	2.75229e-07	2.33954e-07	4.72813e-07	6.38254e-07	9.17238e-08	2.95679e-07	2.51886e-07	2.94859e-07	2.26772e-07	2.01343e-07	2.41024e-07	1.43809e-07	3.03235e-07	2.44443e-07	4.35053e-07
f__Hirudinidae	1.17955e-07	2.12685e-07	5.40358e-07	5.38526e-07	2.75171e-07	2.1504e-07	2.74784e-07	2.26815e-07	2.01575e-07	2.76846e-07	1.20512e-07	1.64353e-07	1.01078e-07	7.33329e-08	1.20848e-07
f__Ruaniaceae	4.9148e-07	1.27611e-07	2.70179e-07	3.78963e-07	3.89826e-07	8.06398e-08	6.86961e-07	1.36089e-07	2.77166e-07	2.51678e-07	2.16922e-07	1.64353e-07	3.03235e-07	1.31999e-06	1.69187e-07
f__Saprolegniaceae	3.93184e-07	3.19028e-07	2.47664e-07	2.99181e-07	3.66895e-07	3.22559e-07	6.64062e-07	5.21674e-07	1.51181e-07	2.51678e-07	1.20512e-07	6.36867e-07	1.76887e-07	5.37774e-07	2.41696e-07
f__Myxotrichaceae	1.17955e-07	3.19028e-07	6.52932e-07	4.7869e-07	4.58619e-08	4.56959e-07	1.8319e-07	4.53629e-08	1.00788e-07	3.02014e-07	3.85639e-07	2.46529e-07	3.79044e-07	2.19999e-07	5.07562e-07
f__Blastocladiaceae	3.73525e-07	1.70148e-07	3.60239e-07	1.59563e-07	5.50343e-07	2.68799e-08	2.74784e-07	1.5877e-07	2.26772e-07	2.2651e-07	2.89229e-07	8.21764e-08	2.52696e-08	1.22221e-07	1.20848e-07
f__Acidothermaceae	1.37614e-07	3.61565e-07	2.70179e-07	5.58472e-07	2.75171e-07	9.94558e-07	3.66379e-07	9.07259e-07	1.00788e-06	3.27182e-07	8.19482e-07	6.57411e-07	5.81201e-07	5.86663e-07	4.59223e-07
f__Dictyosteliaceae	2.5557e-07	3.82833e-07	3.15209e-07	3.19127e-07	3.21033e-07	1.6128e-07	4.57974e-07	2.72178e-07	2.01575e-07	1.25839e-07	3.85639e-07	3.28706e-07	2.52696e-07	2.93331e-07	1.20848e-07
f__Thermoplasmataceae	2.5557e-07	1.4888e-07	4.27783e-07	4.7869e-07	2.75171e-07	2.68799e-07	1.58001e-06	2.72178e-07	2.77166e-07	7.04699e-07	1.92819e-07	3.08162e-07	2.52696e-07	4.15553e-07	3.14205e-07
f__Spizellomycetaceae	5.89776e-07	2.76491e-07	4.72813e-07	5.98363e-08	1.83448e-07	2.1504e-07	9.15948e-08	4.53629e-07	6.5512e-07	5.03357e-08	2.89229e-07	6.36867e-07	5.30662e-07	1.7111e-07	3.14205e-07
f__Phaeodactylaceae	4.12843e-07	4.89176e-07	1.57604e-07	1.99454e-07	2.98102e-07	1.0752e-07	1.07624e-06	1.36089e-07	2.26772e-07	1.51007e-07	1.44614e-07	2.87617e-07	1.51618e-07	7.33329e-08	1.93357e-07
f__Segniliparaceae	2.16251e-07	6.80593e-07	1.57604e-07	2.194e-07	2.5224e-07	3.22559e-07	4.57974e-08	3.17541e-07	7.55907e-08	1.25839e-07	4.82048e-08	2.67073e-07	1.76887e-07	1.46666e-07	5.07562e-07
f__Clavicipitaceae	3.34207e-07	1.4888e-07	2.92694e-07	2.59291e-07	4.58619e-07	2.1504e-07	3.89278e-07	3.17541e-07	3.77954e-07	3.02014e-07	3.85639e-07	3.4925e-07	4.54853e-07	7.57773e-07	4.35053e-07
f__Halococcaceae	2.3591e-07	2.76491e-07	5.85388e-07	1.39618e-07	2.5224e-07	9.13918e-07	9.15948e-08	1.33821e-06	9.8268e-07	1.25839e-07	2.16922e-07	1.43809e-06	2.52696e-07	4.39997e-07	3.62544e-07
f__Sarcocystidae	6.29095e-07	8.50741e-08	2.92694e-07	1.99454e-07	2.75171e-07	5.37599e-08	1.60291e-07	1.06603e-06	2.26772e-07	5.53692e-07	7.23072e-08	2.05441e-07	1.76887e-07	4.15553e-07	9.66784e-08
f__Microbotryaceae	3.34207e-07	2.12685e-07	4.27783e-07	1.59563e-07	3.21033e-07	3.76319e-07	2.74784e-07	1.13407e-07	1.25985e-07	6.79531e-07	6.0256e-07	3.28706e-07	2.27427e-07	3.66664e-07	2.41696e-07
f__Didymosphaeriaceae	2.94888e-07	3.19028e-07	4.72813e-07	2.194e-07	1.37586e-07	1.0752e-07	6.86961e-08	1.36089e-07	4.53544e-07	3.02014e-07	3.13331e-07	6.16323e-07	4.54853e-07	1.22221e-07	1.45018e-07
f__Cucurbitariaceae	9.8296e-08	1.4888e-07	4.27783e-07	6.38254e-07	1.14655e-07	8.60158e-07	6.86961e-08	2.04133e-07	2.77166e-07	2.2651e-07	7.23072e-08	4.93058e-07	2.52696e-08	1.95554e-07	7.25088e-08
f__Lingulidae	1.17955e-07	2.76491e-07	9.00596e-08	7.57926e-07	1.83448e-07	2.68799e-08	4.35075e-07	2.26815e-08	1.00788e-07	7.55035e-08	4.82048e-08	6.16323e-08	1.76887e-07	2.93331e-07	7.25088e-08
f__Niphatidae	3.14547e-07	1.91417e-07	2.47664e-07	2.79236e-07	3.89826e-07	2.68799e-08	5.49569e-07	6.80444e-08	1.76378e-07	5.03357e-07	2.41024e-07	8.21764e-08	1.26348e-07	7.08884e-07	2.17526e-07
f__Plectosphaerellaceae	1.57274e-07	8.08204e-07	1.57604e-07	7.97817e-08	2.06378e-07	8.06398e-08	2.74784e-07	2.72178e-07	1.25985e-07	1.25839e-07	1.20512e-07	1.02721e-07	1.01078e-07	1.95554e-07	1.69187e-07
f__Planorbidae	3.14547e-07	1.91417e-07	3.15209e-07	3.78963e-07	2.06378e-07	9.40798e-07	5.49569e-07	1.33821e-06	1.13386e-06	5.28524e-07	7.23072e-07	8.0122e-07	1.76887e-07	4.15553e-07	5.31731e-07
f__Ventosimonadaceae	3.34207e-07	3.19028e-07	2.02634e-07	1.59563e-07	3.89826e-07	4.83839e-07	3.4348e-07	9.2994e-07	4.53544e-07	2.01343e-07	3.61536e-07	5.95779e-07	2.77966e-07	4.88886e-07	4.10883e-07
f__Pisolithaceae	7.86368e-08	1.4888e-07	1.57604e-07	2.79236e-07	6.87928e-07	2.1504e-07	4.35075e-07	1.36089e-07	5.03938e-08	1.51007e-07	1.68717e-07	2.25985e-07	2.52696e-07	9.77771e-08	3.14205e-07
f__Salmonidae	2.5557e-07	6.38056e-08	1.80119e-07	6.9809e-07	1.37586e-07	1.6128e-07	5.2667e-07	9.07259e-08	2.26772e-07	2.01343e-07	9.88199e-07	2.05441e-07	1.76887e-07	6.35551e-07	4.59223e-07
f__Callorhinchidae	2.16251e-07	6.38056e-08	2.47664e-07	1.39618e-07	6.64997e-07	1.344e-07	3.4348e-07	1.13407e-07	2.01575e-07	2.51678e-07	1.92819e-07	8.21764e-08	2.52696e-08	9.77771e-08	1.45018e-07
f__Acroporidae	2.3591e-07	2.33954e-07	2.25149e-07	1.99454e-07	4.35688e-07	1.344e-07	2.06088e-07	6.80444e-08	1.25985e-07	4.27853e-07	2.16922e-07	1.43809e-07	1.26348e-07	9.77771e-08	1.69187e-07
f__Lepisosteidae	1.37614e-07	3.19028e-07	3.15209e-07	2.79236e-07	2.75171e-07	1.0752e-07	7.55657e-07	1.36089e-07	4.78741e-07	6.54364e-07	4.09741e-07	4.5197e-07	3.28505e-07	1.22221e-07	3.86714e-07
f__Selaginellaceae	3.34207e-07	2.33954e-07	1.80119e-07	2.79236e-07	2.98102e-07	1.0752e-07	3.66379e-07	6.35081e-07	2.77166e-07	2.76846e-07	2.65127e-07	1.64353e-07	3.03235e-07	1.46666e-07	1.20848e-07
f__Phanerochaetaceae	3.93184e-07	1.06343e-07	1.57604e-07	2.99181e-07	3.43964e-07	4.83839e-07	2.28987e-07	1.27016e-06	1.36063e-06	4.02685e-07	6.9897e-07	1.06829e-06	6.31741e-07	4.39997e-07	1.42601e-06
f__Beutenbergiaceae	2.94888e-07	1.4888e-07	1.80119e-07	4.7869e-07	1.60517e-07	5.37599e-07	2.06088e-07	4.08266e-07	6.04726e-07	1.00671e-07	2.65127e-07	3.28706e-07	1.26348e-07	3.91109e-07	3.38375e-07
f__Ophiocordycipitaceae	1.17955e-07	3.40296e-07	9.00596e-08	4.98636e-07	1.83448e-07	2.95679e-07	6.86961e-08	4.98992e-07	2.51969e-07	2.2651e-07	2.89229e-07	1.64353e-07	2.77966e-07	4.15553e-07	2.41696e-07
f__Anatidae	5.89776e-08	5.7425e-07	3.37724e-07	9.97271e-08	1.37586e-07	5.37599e-08	7.09859e-07	0	1.00788e-07	1.25839e-07	1.68717e-07	6.16323e-08	0	1.7111e-07	4.83392e-08
f__Monodopsidaceae	5.11139e-07	1.4888e-07	1.57604e-07	1.99454e-07	1.83448e-07	5.37599e-08	2.06088e-07	4.53629e-08	2.26772e-07	1.00671e-07	1.20512e-07	4.10882e-08	1.76887e-07	1.46666e-07	4.83392e-08
f__Wallemiaceae	1.57274e-07	3.19028e-07	6.75447e-08	3.78963e-07	2.5224e-07	2.68799e-07	3.4348e-07	2.49496e-07	1.00788e-07	2.01343e-07	2.41024e-07	1.64353e-07	4.04314e-07	2.19999e-07	3.38375e-07
f__Salpingoecidae	3.34207e-07	1.91417e-07	2.70179e-07	2.79236e-07	9.17238e-08	1.8816e-07	2.74784e-07	1.13407e-07	2.77166e-07	4.27853e-07	4.57946e-07	3.08162e-07	2.77966e-07	3.91109e-07	1.69187e-07
f__Gigartinaceae	1.37614e-07	7.2313e-07	4.50298e-08	1.19673e-07	1.37586e-07	2.68799e-08	2.28987e-08	2.26815e-08	5.03938e-08	2.51678e-08	9.64097e-08	1.43809e-07	0	7.33329e-08	1.45018e-07
f__Calliphoridae	8.65005e-07	6.38056e-08	4.50298e-08	1.19673e-07	6.87928e-08	3.22559e-07	1.14493e-07	1.42893e-06	2.51969e-08	2.01343e-07	1.20512e-07	6.16323e-08	5.05392e-08	1.7111e-07	7.25088e-08
f__Perkinsidae	3.93184e-08	1.91417e-07	3.82753e-07	4.7869e-07	6.87928e-08	4.03199e-07	2.06088e-07	5.89718e-07	2.26772e-07	2.51678e-07	2.16922e-07	5.34147e-07	2.27427e-07	3.66664e-07	1.69187e-07
f__Raperosteliaceae	3.93184e-07	1.4888e-07	1.12575e-07	1.19673e-07	3.43964e-07	2.1504e-07	7.78555e-07	6.80444e-08	1.76378e-07	2.01343e-07	1.92819e-07	1.84897e-07	1.26348e-07	7.33329e-08	2.41696e-08
f__Hymenochaetaceae	1.96592e-07	2.12685e-08	3.15209e-07	4.18854e-07	1.60517e-07	1.0752e-07	2.97683e-07	4.53629e-08	2.51969e-07	5.03357e-08	4.82048e-08	1.43809e-07	7.58089e-08	4.88886e-08	9.66784e-08
f__Atheliaceae	3.14547e-07	8.50741e-08	1.12575e-07	4.7869e-07	1.14655e-07	8.06398e-08	4.57974e-08	1.36089e-07	0	7.55035e-08	3.13331e-07	1.64353e-07	1.26348e-07	2.19999e-07	3.38375e-07
f__Priapulidae	2.5557e-07	2.33954e-07	9.00596e-08	4.18854e-07	9.17238e-08	8.06398e-08	5.72467e-07	4.53629e-08	1.51181e-07	3.02014e-07	1.30153e-06	2.46529e-07	1.51618e-07	6.35551e-07	1.6677e-06
f__Fortieaceae	2.5557e-07	2.55222e-07	1.80119e-07	1.59563e-07	2.29309e-07	3.49439e-07	4.57974e-07	1.81452e-07	5.29135e-07	4.02685e-07	3.13331e-07	1.23265e-07	1.01078e-07	8.79994e-07	1.20848e-07
f__Ajellomycetaceae	2.3591e-07	5.31713e-07	0	9.97271e-08	1.83448e-07	8.06398e-08	2.28987e-07	2.26815e-07	1.25985e-07	1.51007e-07	1.44614e-07	1.84897e-07	2.02157e-07	2.19999e-07	1.20848e-07
f__Poeciliidae	2.5557e-07	6.38056e-08	3.15209e-07	3.19127e-07	9.17238e-08	1.0752e-07	1.37392e-07	1.81452e-07	1.51181e-07	1.25839e-07	1.20512e-07	6.16323e-08	5.05392e-08	9.77771e-08	7.25088e-08
f__Bogoriellaceae	2.5557e-07	4.2537e-08	9.00596e-08	2.39345e-07	4.12757e-07	1.0752e-07	4.80872e-07	1.81452e-07	3.02363e-07	2.51678e-07	1.92819e-07	4.10882e-08	1.76887e-07	9.77771e-08	4.83392e-08
f__Cycadaceae	2.75229e-07	2.55222e-07	9.00596e-08	1.39618e-07	2.75171e-07	2.68799e-08	4.57974e-08	6.80444e-08	2.51969e-08	2.51678e-08	2.41024e-08	8.21764e-08	0	0	7.25088e-08
f__Tetrahymenidae	3.34207e-07	1.27611e-07	6.75447e-08	3.59018e-07	1.37586e-07	2.68799e-07	2.51886e-07	2.72178e-07	2.01575e-07	1.51007e-07	1.92819e-07	1.02721e-07	1.76887e-07	9.28883e-07	1.45018e-07
f__Apterygidae	1.37614e-07	4.67908e-07	1.35089e-07	2.39345e-07	4.58619e-08	2.41919e-07	1.8319e-07	0	5.03938e-08	5.03357e-08	1.92819e-07	2.25985e-07	5.05392e-07	2.44443e-08	7.25088e-08
f__Candidatus_Fermentibacteraceae	1.76933e-07	0	3.37724e-07	1.99454e-07	2.98102e-07	1.8816e-07	2.28987e-07	1.13407e-07	4.03151e-07	2.51678e-07	4.57946e-07	3.28706e-07	1.26348e-07	3.66664e-07	4.59223e-07
f__Plutellidae	3.14547e-07	4.2537e-08	1.12575e-07	2.194e-07	2.98102e-07	1.344e-07	7.78555e-07	2.26815e-07	2.26772e-07	5.03357e-08	1.92819e-07	2.05441e-07	1.01078e-07	6.35551e-07	9.66784e-08
f__Theridiidae	1.57274e-07	4.89176e-07	1.35089e-07	7.97817e-08	1.14655e-07	1.344e-07	9.15948e-08	1.5877e-07	1.25985e-07	2.01343e-07	2.65127e-07	2.05441e-08	4.29584e-07	1.95554e-07	2.17526e-07
f__Buprestidae	2.16251e-07	6.38056e-08	2.02634e-07	2.39345e-07	2.5224e-07	1.6128e-07	9.15948e-08	2.26815e-07	0	4.27853e-07	1.44614e-07	6.16323e-08	1.76887e-07	7.33329e-08	0
f__Marasmiaceae	2.3591e-07	1.27611e-07	1.12575e-07	2.194e-07	2.75171e-07	2.68799e-08	9.15948e-08	2.26815e-07	2.01575e-07	1.51007e-07	2.89229e-07	2.87617e-07	5.05392e-08	9.77771e-08	1.69187e-07
f__Phycodnaviridae	1.57274e-07	2.55222e-07	1.12575e-07	3.78963e-07	4.58619e-08	1.0752e-07	2.51886e-07	1.13407e-07	1.76378e-07	7.55035e-08	2.16922e-07	2.25985e-07	2.52696e-07	7.33329e-08	9.66784e-08
f__Sporocadaceae	1.57274e-07	1.4888e-07	2.70179e-07	3.39072e-07	2.29309e-08	8.06398e-08	4.57974e-08	2.26815e-08	1.25985e-07	1.76175e-07	4.82048e-08	4.10882e-08	0	9.77771e-08	2.41696e-08
f__Ancylistaceae	5.89776e-08	2.55222e-07	2.02634e-07	2.99181e-07	1.14655e-07	1.0752e-07	1.14493e-07	3.17541e-07	3.02363e-07	4.78189e-07	2.16922e-07	1.64353e-07	5.05392e-08	1.46666e-07	4.35053e-07
f__Phaffomycetaceae	5.89776e-08	1.70148e-07	1.12575e-07	3.98908e-07	1.83448e-07	8.06398e-08	4.12176e-07	6.80444e-08	2.51969e-07	1.51007e-07	4.82048e-08	1.43809e-07	2.27427e-07	3.66664e-07	1.93357e-07
f__Methermicoccaceae	1.76933e-07	8.50741e-08	2.02634e-07	2.39345e-07	2.06378e-07	1.6128e-07	3.89278e-07	4.53629e-08	2.51969e-07	2.01343e-07	1.20512e-07	8.21764e-08	2.02157e-07	3.66664e-07	1.45018e-07
f__Gelatoporiaceae	2.94888e-07	8.50741e-08	2.47664e-07	1.19673e-07	1.37586e-07	1.8816e-07	1.8319e-07	4.53629e-08	1.76378e-07	1.51007e-07	1.68717e-07	2.25985e-07	1.51618e-07	1.22221e-07	0
f__Cryptosporangiaceae	1.76933e-07	1.06343e-07	9.00596e-08	2.59291e-07	2.5224e-07	2.1504e-07	3.20582e-07	5.44355e-07	2.51969e-07	4.27853e-07	2.65127e-07	2.46529e-07	4.04314e-07	1.22221e-06	4.59223e-07
f__Serendipitaceae	1.57274e-07	8.50741e-08	1.80119e-07	1.59563e-07	2.98102e-07	3.49439e-07	3.89278e-07	2.26815e-07	5.03938e-08	1.25839e-07	9.64097e-08	6.16323e-08	1.26348e-07	1.22221e-07	1.93357e-07
f__Pseudocohnilembidae	9.8296e-08	1.06343e-07	2.70179e-07	2.194e-07	1.60517e-07	2.41919e-07	4.57974e-08	4.53629e-08	2.51969e-08	1.51007e-07	9.64097e-08	2.05441e-08	7.58089e-08	2.44443e-08	1.45018e-07
f__Eimeriidae	3.14547e-07	1.27611e-07	9.00596e-08	1.99454e-07	1.14655e-07	1.0752e-07	1.60291e-07	4.53629e-08	2.77166e-07	2.51678e-07	7.23072e-08	2.87617e-07	5.05392e-08	3.4222e-07	4.83392e-08
f__Tupaiidae	5.50458e-07	2.12685e-08	0	2.194e-07	4.58619e-08	3.76319e-07	1.60291e-07	1.13407e-07	1.25985e-07	2.51678e-07	0	6.16323e-08	2.52696e-08	4.88886e-08	2.90035e-07
f__Cenarchaeaceae	1.17955e-07	2.12685e-08	2.92694e-07	3.78963e-07	2.29309e-08	0	1.8319e-07	1.36089e-07	1.25985e-07	7.55035e-08	7.23072e-08	1.43809e-07	1.26348e-07	4.88886e-08	2.17526e-07
f__Dacrymycetaceae	2.16251e-07	2.12685e-08	1.35089e-07	3.59018e-07	9.17238e-08	1.6128e-06	0	1.63307e-06	9.8268e-07	4.02685e-07	5.30253e-07	5.13603e-07	2.27427e-07	5.37774e-07	6.52579e-07
f__Columbidae	1.96592e-07	2.76491e-07	1.12575e-07	9.97271e-08	1.37586e-07	1.0752e-07	1.60291e-07	4.53629e-08	1.51181e-07	1.00671e-07	9.64097e-08	6.16323e-08	1.01078e-07	9.77771e-08	7.25088e-08
f__Bathyergidae	2.16251e-07	4.2537e-08	4.50298e-08	3.78963e-07	1.37586e-07	5.10719e-07	4.12176e-07	2.04133e-07	1.00788e-07	3.02014e-07	1.68717e-07	1.64353e-07	2.52696e-08	9.77771e-08	4.83392e-07
f__Ferroplasmaceae	2.16251e-07	1.06343e-07	1.57604e-07	7.97817e-08	2.5224e-07	1.8816e-07	6.86961e-08	1.81452e-07	3.02363e-07	2.51678e-08	2.41024e-07	2.46529e-07	7.58089e-08	5.62219e-07	4.10883e-07
f__Vespertilionidae	3.73525e-07	1.4888e-07	1.57604e-07	0	1.14655e-07	8.33278e-07	3.20582e-07	1.81452e-07	5.03938e-08	2.76846e-07	1.44614e-07	1.84897e-07	5.05392e-08	3.4222e-07	2.65866e-07
f__Retroviridae	5.70117e-07	6.38056e-08	2.25149e-08	9.97271e-08	2.29309e-08	8.33278e-07	7.32758e-07	3.62903e-07	5.03938e-08	1.08222e-06	7.23072e-08	1.84897e-07	2.52696e-08	9.77771e-08	5.31731e-07
f__Gekkonidae	1.37614e-07	0	9.00596e-08	4.58745e-07	9.17238e-08	8.06398e-08	1.37392e-07	2.26815e-08	0	2.51678e-08	2.41024e-08	6.16323e-08	7.58089e-08	9.77771e-08	0
f__Parameciidae	1.17955e-07	2.33954e-07	9.00596e-08	2.194e-07	1.14655e-07	0	1.60291e-07	1.13407e-07	5.03938e-08	7.55035e-08	1.20512e-07	2.05441e-08	1.01078e-07	7.33329e-08	9.66784e-08
f__Candidatus_Actinomarinaceae	1.17955e-07	2.12685e-08	3.82753e-07	7.97817e-08	1.60517e-07	1.0752e-07	2.06088e-07	9.07259e-08	1.00788e-07	4.02685e-07	9.64097e-08	2.25985e-07	1.76887e-07	4.88886e-08	9.66784e-08
f__Babesiidae	1.96592e-08	0	6.75447e-08	5.78417e-07	9.17238e-08	2.68799e-08	6.86961e-08	4.53629e-08	2.51969e-08	5.03357e-08	2.24152e-06	5.75235e-07	2.52696e-08	1.46666e-07	9.66784e-08
f__Tilletiaceae	2.5557e-07	1.70148e-07	9.00596e-08	9.97271e-08	1.37586e-07	5.37599e-08	1.37392e-07	3.40222e-07	1.76378e-07	2.76846e-07	1.92819e-07	2.05441e-07	3.53775e-07	1.7111e-07	2.65866e-07
f__Acidilobaceae	0	4.2537e-08	6.75447e-08	5.58472e-07	6.87928e-08	8.06398e-08	2.28987e-08	4.53629e-08	1.25985e-07	0	0	4.10882e-08	1.51618e-07	2.68887e-07	2.41696e-07
f__Onchocercidae	7.86368e-08	2.33954e-07	3.82753e-07	3.98908e-08	0	1.2096e-06	6.86961e-08	1.13407e-07	5.03938e-08	2.2651e-07	2.41024e-08	1.43809e-07	1.26348e-07	1.46666e-07	1.20848e-07
f__Halictidae	2.94888e-07	6.38056e-08	1.57604e-07	9.97271e-08	1.14655e-07	1.344e-07	1.37392e-07	2.26815e-08	1.00788e-07	3.27182e-07	1.68717e-07	1.64353e-07	2.52696e-08	9.77771e-08	7.25088e-08
f__Valsaceae	1.17955e-07	8.50741e-08	2.02634e-07	3.98908e-08	2.75171e-07	1.6128e-07	1.37392e-07	9.07259e-08	1.25985e-07	1.25839e-07	1.20512e-07	1.02721e-07	7.58089e-08	0	0
f__Emydidae	4.52162e-07	4.2537e-08	1.35089e-07	3.98908e-08	4.58619e-08	5.37599e-08	2.28987e-07	0	1.00788e-07	5.03357e-08	1.92819e-07	0	2.52696e-08	2.44443e-08	0
f__Tuberaceae	2.94888e-07	2.33954e-07	1.12575e-07	5.98363e-08	0	3.22559e-07	2.51886e-07	1.13407e-07	1.76378e-07	1.51007e-07	0	0	7.58089e-08	0	0
f__Pedaliaceae	9.8296e-08	1.06343e-07	0	4.58745e-07	2.29309e-08	8.06398e-08	1.37392e-07	1.5877e-07	7.55907e-08	1.00671e-07	9.64097e-08	3.90338e-07	0	0	2.41696e-07
f__Rutaceae	1.37614e-07	6.38056e-08	9.00596e-08	1.59563e-07	2.29309e-07	1.0752e-07	1.8319e-07	2.26815e-08	1.76378e-07	7.55035e-08	2.16922e-07	6.16323e-08	1.01078e-07	0	1.20848e-07
f__Sporichthyaceae	5.89776e-08	1.27611e-07	1.12575e-07	2.194e-07	1.60517e-07	1.344e-07	4.57974e-08	0	7.55907e-08	1.00671e-07	7.23072e-08	6.16323e-08	1.51618e-07	2.93331e-07	7.25088e-08
f__Apodidae	3.53866e-07	8.50741e-08	1.35089e-07	1.99454e-08	6.87928e-08	5.37599e-08	0	2.26815e-08	5.03938e-08	2.51678e-08	1.20512e-07	2.05441e-08	2.52696e-08	2.44443e-08	9.66784e-08
f__Camelidae	1.37614e-07	4.2537e-08	0	3.98908e-07	6.87928e-08	3.49439e-07	1.37392e-07	1.81452e-07	0	3.5235e-07	9.64097e-08	4.93058e-07	5.05392e-08	9.77771e-08	4.59223e-07
f__Vitaceae	3.14547e-07	8.50741e-08	1.12575e-07	3.98908e-08	9.17238e-08	5.37599e-08	2.28987e-08	2.26815e-08	1.25985e-07	0	2.89229e-07	4.10882e-08	1.26348e-07	1.7111e-07	4.83392e-08
f__Togniniaceae	3.93184e-08	4.89176e-07	2.25149e-08	3.98908e-08	4.58619e-08	2.68799e-07	0	5.67037e-07	3.02363e-07	2.51678e-08	2.41024e-08	1.43809e-07	5.05392e-08	2.44443e-08	1.20848e-07
f__Hydnodontaceae	2.5557e-07	4.2537e-08	2.02634e-07	3.98908e-08	9.17238e-08	8.06398e-08	3.4348e-07	4.53629e-08	4.03151e-07	2.76846e-07	1.44614e-07	1.84897e-07	2.02157e-07	1.95554e-07	7.25088e-08
f__Ceratocystidaceae	1.37614e-07	1.06343e-07	1.80119e-07	5.98363e-08	1.37586e-07	2.68799e-08	1.37392e-07	6.80444e-08	2.51969e-08	7.55035e-08	2.41024e-08	1.02721e-07	5.05392e-08	4.88886e-08	2.41696e-07
f__Heteroderidae	7.86368e-08	8.50741e-08	1.12575e-07	1.99454e-07	1.37586e-07	2.68799e-08	6.86961e-08	1.13407e-07	2.26772e-07	1.25839e-07	2.41024e-08	2.25985e-07	2.02157e-07	2.44443e-08	0
f__Capitellidae	7.86368e-08	1.70148e-07	6.75447e-08	5.98363e-08	2.29309e-07	1.344e-07	1.60291e-07	2.26815e-08	2.51969e-08	7.55035e-08	9.64097e-08	3.69794e-07	2.52696e-08	1.7111e-07	2.41696e-08
f__Auriculariaceae	5.89776e-08	4.2537e-08	2.25149e-07	1.59563e-07	1.14655e-07	0	1.37392e-07	0	7.55907e-08	1.25839e-07	7.23072e-08	6.16323e-08	2.52696e-08	2.44443e-08	0
f__Ackermannviridae	1.17955e-07	2.33954e-07	0	1.79509e-07	6.87928e-08	1.8816e-07	0	1.81452e-07	7.55907e-08	2.01343e-07	9.64097e-08	4.10882e-08	3.28505e-07	1.22221e-07	1.20848e-07
f__Sargassaceae	1.57274e-07	6.38056e-08	2.25149e-08	0	3.43964e-07	5.37599e-08	2.51886e-07	2.26815e-08	1.76378e-07	1.00671e-07	2.41024e-08	1.43809e-07	2.27427e-07	2.44443e-08	1.93357e-07
f__Cimicidae	7.86368e-08	2.76491e-07	4.50298e-08	1.99454e-08	1.60517e-07	8.06398e-08	4.57974e-08	2.26815e-08	7.55907e-08	1.00671e-07	1.92819e-07	0	5.05392e-08	4.88886e-08	7.25088e-08
f__Albuginaceae	1.17955e-07	6.38056e-08	2.25149e-08	9.97271e-08	2.75171e-07	8.06398e-08	1.37392e-07	1.81452e-07	5.03938e-08	5.03357e-08	1.20512e-07	1.84897e-07	5.05392e-08	2.93331e-07	4.83392e-08
f__Mycosphaerellaceae	1.17955e-07	4.2537e-08	9.00596e-08	2.79236e-07	4.58619e-08	1.6128e-07	2.06088e-07	2.94859e-07	2.51969e-07	1.51007e-07	2.89229e-07	1.02721e-07	1.01078e-07	2.68887e-07	1.69187e-07
f__Cuculidae	3.93184e-07	4.2537e-08	4.50298e-08	0	9.17238e-08	0	0	2.26815e-08	2.51969e-08	2.51678e-08	1.44614e-07	8.21764e-08	0	2.44443e-08	4.83392e-08
f__Taeniidae	2.5557e-07	0	1.57604e-07	3.98908e-08	1.14655e-07	2.68799e-08	2.97683e-07	1.13407e-07	7.55907e-08	1.51007e-07	4.82048e-08	1.02721e-07	1.01078e-07	1.46666e-07	3.38375e-07
f__Rhizopogonaceae	1.96592e-08	0	0	5.38526e-07	0	0	0	0	0	0	0	0	0	0	0
f__Bromeliaceae	1.37614e-07	0	2.92694e-07	7.97817e-08	4.58619e-08	8.06398e-08	7.09859e-07	2.26815e-08	2.26772e-07	1.25839e-07	7.23072e-08	8.21764e-08	1.26348e-07	2.68887e-07	0
f__Xylariaceae	1.96592e-08	1.27611e-07	4.50298e-08	2.39345e-07	1.14655e-07	0	2.28987e-08	5.89718e-07	2.51969e-08	2.51678e-08	0	0	0	0	0
f__Sturnidae	1.96592e-07	1.70148e-07	9.00596e-08	1.99454e-08	6.87928e-08	1.0752e-07	1.37392e-07	4.53629e-08	2.01575e-07	4.02685e-07	4.82048e-08	1.64353e-07	1.26348e-07	7.33329e-08	7.25088e-08
f__Didymellaceae	1.76933e-07	1.4888e-07	0	2.194e-07	0	5.37599e-08	0	4.53629e-08	1.00788e-07	2.51678e-08	2.41024e-08	2.05441e-08	0	4.88886e-08	0
f__Dermateaceae	1.96592e-07	8.50741e-08	2.02634e-07	1.99454e-08	2.29309e-08	2.68799e-08	0	1.36089e-07	2.51969e-08	2.51678e-08	2.41024e-08	8.21764e-08	1.76887e-07	0	7.25088e-08
f__Magnaporthaceae	3.93184e-08	1.91417e-07	9.00596e-08	1.59563e-07	4.58619e-08	1.6128e-07	4.57974e-08	6.80444e-08	2.01575e-07	0	1.68717e-07	8.21764e-08	5.05392e-08	1.22221e-07	1.20848e-07
f__Ixodidae	9.8296e-08	1.06343e-07	1.12575e-07	1.39618e-07	6.87928e-08	8.06398e-08	6.86961e-08	2.26815e-08	1.25985e-07	5.03357e-08	2.41024e-07	2.05441e-08	5.05392e-08	2.44443e-07	9.66784e-08
f__Marchantiaceae	2.16251e-07	4.2537e-08	6.75447e-08	5.98363e-08	1.37586e-07	1.344e-07	3.66379e-07	2.26815e-08	7.55907e-08	1.76175e-07	2.41024e-08	6.16323e-08	0	2.44443e-07	4.83392e-08
f__Aphididae	9.8296e-08	2.12685e-08	2.92694e-07	3.98908e-08	6.87928e-08	0	4.57974e-08	6.80444e-08	0	1.51007e-07	4.82048e-08	0	5.05392e-08	1.22221e-07	2.41696e-08
f__Glossiphoniidae	1.76933e-07	1.06343e-07	2.25149e-08	9.97271e-08	1.14655e-07	2.68799e-08	2.06088e-07	0	1.76378e-07	7.55035e-08	1.68717e-07	3.08162e-07	1.51618e-07	1.46666e-07	7.25088e-08
f__Aplysiidae	7.86368e-08	1.70148e-07	4.50298e-08	1.99454e-08	2.06378e-07	1.6128e-07	2.51886e-07	6.80444e-08	0	0	9.64097e-08	4.10882e-08	1.01078e-07	2.44443e-08	2.41696e-08
f__Sarcoptidae	1.17955e-07	8.50741e-08	9.00596e-08	1.79509e-07	4.58619e-08	2.68799e-08	6.86961e-08	0	5.03938e-08	5.03357e-08	9.64097e-08	6.16323e-08	2.52696e-08	0	1.20848e-07
f__Tulasnellaceae	1.17955e-07	1.4888e-07	1.57604e-07	1.99454e-08	6.87928e-08	0	2.28987e-08	4.53629e-08	1.25985e-07	2.51678e-07	2.41024e-08	8.21764e-08	1.26348e-07	4.88886e-08	1.20848e-07
f__Braconidae	0	4.2537e-08	1.35089e-07	2.194e-07	1.14655e-07	5.37599e-08	1.37392e-07	6.80444e-08	7.55907e-08	1.76175e-07	2.16922e-07	8.21764e-08	0	1.7111e-07	1.45018e-07
f__Muscidae	1.17955e-07	1.27611e-07	9.00596e-08	5.98363e-08	1.14655e-07	2.68799e-08	9.15948e-08	0	1.25985e-07	5.03357e-08	4.82048e-08	0	1.01078e-07	7.33329e-08	2.41696e-08
f__Zosteraceae	2.94888e-07	2.12685e-08	9.00596e-08	9.97271e-08	0	1.8816e-07	1.14493e-07	2.72178e-07	2.51969e-07	1.51007e-07	9.64097e-08	3.4925e-07	3.03235e-07	1.95554e-07	4.10883e-07
f__Ophryoscolecidae	7.86368e-08	2.12685e-08	4.50298e-08	3.59018e-07	0	2.68799e-08	1.14493e-07	1.5877e-07	3.2756e-07	1.25839e-07	3.85639e-07	1.64353e-07	1.51618e-07	4.88886e-08	7.25088e-08
f__Orbiliaceae	5.89776e-08	6.38056e-08	1.12575e-07	1.99454e-07	6.87928e-08	3.76319e-07	6.86961e-08	1.36089e-07	1.25985e-07	1.76175e-07	1.44614e-07	1.43809e-07	1.76887e-07	7.33329e-08	7.25088e-08
f__Fonticulaceae	3.93184e-08	1.06343e-07	6.75447e-08	2.39345e-07	4.58619e-08	1.0752e-07	7.55657e-07	4.53629e-08	7.55907e-08	1.25839e-07	1.68717e-07	0	1.01078e-07	1.7111e-07	4.83392e-08
f__Enterocytozoonidae	3.93184e-08	2.12685e-08	2.25149e-08	1.39618e-07	2.75171e-07	2.68799e-08	2.06088e-07	0	2.01575e-07	0	1.44614e-07	1.02721e-07	0	7.33329e-08	4.35053e-07
f__Phrymaceae	2.3591e-07	4.2537e-08	9.00596e-08	5.98363e-08	6.87928e-08	2.68799e-08	6.86961e-08	4.53629e-08	2.51969e-08	1.00671e-07	3.37434e-07	2.05441e-08	1.26348e-07	7.33329e-08	7.25088e-08
f__Leporidae	1.57274e-07	4.2537e-08	4.50298e-08	2.194e-07	2.29309e-08	1.0752e-07	6.86961e-08	4.53629e-08	7.55907e-08	3.5235e-07	9.64097e-08	6.16323e-08	2.52696e-08	2.44443e-08	3.62544e-07
f__Rhamnaceae	1.17955e-07	6.38056e-08	9.00596e-08	9.97271e-08	1.14655e-07	5.37599e-08	4.57974e-08	0	2.51969e-08	1.00671e-07	7.23072e-08	1.02721e-07	0	9.77771e-08	2.41696e-08
f__Gloeophyllaceae	7.86368e-08	8.50741e-08	9.00596e-08	1.59563e-07	6.87928e-08	8.06398e-08	4.57974e-08	2.26815e-07	1.00788e-07	0	7.23072e-08	2.05441e-07	1.01078e-07	7.33329e-08	7.25088e-08
f__Ophiostomataceae	3.93184e-08	1.06343e-07	4.50298e-08	2.194e-07	6.87928e-08	2.68799e-08	6.86961e-08	1.81452e-07	1.51181e-07	7.55035e-08	4.57946e-07	3.08162e-07	7.58089e-08	9.77771e-08	2.90035e-07
f__Corvidae	3.93184e-08	1.4888e-07	4.50298e-08	7.97817e-08	1.60517e-07	8.06398e-08	2.28987e-07	4.53629e-08	0	1.76175e-07	0	8.21764e-08	5.05392e-08	1.22221e-07	1.20848e-07
f__Rubiaceae	1.76933e-07	1.27611e-07	6.75447e-08	9.97271e-08	0	2.68799e-08	1.60291e-07	0	2.51969e-08	0	1.44614e-07	2.05441e-08	2.52696e-08	4.88886e-08	4.83392e-08
f__Tenebrionidae	2.75229e-07	6.38056e-08	0	3.98908e-08	9.17238e-08	2.68799e-08	9.15948e-08	0	5.03938e-08	5.03357e-08	9.64097e-08	0	0	4.88886e-08	7.25088e-08
f__Cleomaceae	2.75229e-07	2.12685e-08	2.25149e-08	5.98363e-08	9.17238e-08	1.0752e-07	9.15948e-08	2.26815e-08	0	7.55035e-08	4.82048e-08	1.23265e-07	2.52696e-08	2.44443e-08	0
f__Tilletiariaceae	3.93184e-08	8.50741e-08	1.12575e-07	1.59563e-07	6.87928e-08	5.37599e-08	9.15948e-08	2.26815e-08	0	5.03357e-08	4.82048e-08	4.10882e-08	1.26348e-07	7.33329e-08	2.41696e-08
f__Erysiphaceae	9.8296e-08	2.55222e-07	2.25149e-08	1.99454e-08	6.87928e-08	2.68799e-08	2.28987e-08	0	2.51969e-08	0	1.20512e-07	4.10882e-08	0	1.46666e-07	4.83392e-08
f__Paulinellidae	3.93184e-08	6.38056e-08	1.35089e-07	1.79509e-07	4.58619e-08	5.37599e-08	6.86961e-08	1.5877e-07	7.55907e-08	1.51007e-07	7.23072e-08	1.64353e-07	2.02157e-07	7.33329e-08	1.20848e-07
f__Strongylocentrotidae	7.86368e-08	2.76491e-07	4.50298e-08	5.98363e-08	0	0	4.57974e-08	0	0	5.03357e-08	0	0	2.52696e-08	7.33329e-08	2.41696e-08
f__Apusomonadidae	1.57274e-07	2.12685e-08	1.12575e-07	9.97271e-08	6.87928e-08	7.25758e-07	2.28987e-08	3.62903e-07	3.52757e-07	2.51678e-08	1.68717e-07	5.75235e-07	7.58089e-08	1.46666e-07	9.66784e-08
f__Cheloniidae	3.93184e-08	2.12685e-07	0	1.99454e-08	1.83448e-07	0	2.28987e-08	2.26815e-08	2.51969e-08	2.51678e-08	4.82048e-08	4.10882e-08	0	2.44443e-08	0
f__Hoplolaimidae	9.8296e-08	1.91417e-07	4.50298e-08	1.19673e-07	0	5.37599e-08	0	9.07259e-08	2.51969e-08	1.76175e-07	9.64097e-08	2.05441e-08	4.29584e-07	4.88886e-08	1.20848e-07
f__Myrtaceae	3.93184e-08	2.55222e-07	1.12575e-07	1.99454e-08	2.29309e-08	0	1.14493e-07	0	1.51181e-07	1.00671e-07	1.20512e-07	0	5.05392e-08	7.33329e-08	1.45018e-07
f__Fundulidae	9.8296e-08	2.12685e-08	1.12575e-07	1.39618e-07	6.87928e-08	5.37599e-07	1.37392e-07	5.89718e-07	2.51969e-07	3.27182e-07	1.92819e-07	1.43809e-07	2.52696e-08	1.95554e-07	4.83392e-08
f__Trionychidae	1.37614e-07	1.06343e-07	6.75447e-08	5.98363e-08	6.87928e-08	5.37599e-08	6.86961e-08	4.53629e-08	1.00788e-07	2.2651e-07	2.41024e-08	0	0	2.44443e-08	2.41696e-08
f__Evocoidae	3.93184e-08	4.2537e-08	6.75447e-08	5.98363e-08	2.29309e-07	8.06398e-08	2.28987e-07	2.26815e-08	1.51181e-07	1.00671e-07	0	1.23265e-07	0	2.44443e-08	7.25088e-08
f__Tephritidae	9.8296e-08	4.2537e-08	6.75447e-08	1.59563e-07	6.87928e-08	2.68799e-08	1.8319e-07	6.80444e-08	2.51969e-08	5.03357e-08	7.23072e-08	4.10882e-08	7.58089e-08	2.44443e-07	9.66784e-08
f__Cionidae	1.96592e-08	1.4888e-07	1.12575e-07	5.98363e-08	9.17238e-08	2.68799e-08	7.55657e-07	1.81452e-07	1.25985e-07	2.51678e-08	0	1.02721e-07	1.01078e-07	7.33329e-08	9.66784e-08
f__Macroscelididae	2.3591e-07	1.06343e-07	0	3.98908e-08	4.58619e-08	4.30079e-07	2.28987e-08	3.17541e-07	5.03938e-08	1.51007e-07	1.44614e-07	2.25985e-07	0	2.44443e-08	9.66784e-08
f__Dipodascaceae	9.8296e-08	1.4888e-07	1.35089e-07	3.98908e-08	0	0	2.28987e-07	6.80444e-08	1.51181e-07	7.55035e-08	4.82048e-08	4.10882e-08	0	2.44443e-08	9.66784e-08
f__Methanopyraceae	0	4.2537e-08	2.25149e-08	2.39345e-07	1.14655e-07	5.37599e-08	1.14493e-07	4.53629e-08	1.00788e-07	1.00671e-07	2.41024e-08	1.23265e-07	0	0	2.41696e-08
f__Phycomycetaceae	3.93184e-08	2.12685e-08	6.75447e-08	9.97271e-08	1.83448e-07	1.6128e-07	1.60291e-07	1.13407e-07	0	0	2.41024e-08	4.10882e-08	0	7.33329e-08	0
f__Lasiosphaeriaceae	1.17955e-07	4.2537e-08	4.50298e-08	7.97817e-08	1.14655e-07	0	1.37392e-07	6.80444e-08	1.00788e-07	7.55035e-08	0	6.16323e-08	2.52696e-08	2.19999e-07	7.25088e-08
f__Cavenderiaceae	7.86368e-08	8.50741e-08	2.25149e-08	1.59563e-07	4.58619e-08	8.06398e-08	2.51886e-07	1.36089e-07	0	1.51007e-07	9.64097e-08	2.25985e-07	0	4.88886e-07	4.83392e-08
f__Agaonidae	3.93184e-08	1.70148e-07	9.00596e-08	0	9.17238e-08	1.55904e-06	2.28987e-08	0	2.77166e-07	7.55035e-08	4.82048e-08	0	2.52696e-08	1.22221e-07	1.69187e-07
f__Anaeroplasmataceae	1.17955e-07	2.33954e-07	2.25149e-08	0	0	0	1.8319e-07	0	0	0	0	8.21764e-08	2.52696e-08	0	0
f__Pteropodidae	2.75229e-07	0	2.25149e-08	1.99454e-08	4.58619e-08	4.30079e-07	2.51886e-07	9.07259e-08	1.51181e-07	2.76846e-07	4.82048e-08	1.23265e-07	0	2.44443e-08	2.90035e-07
f__Dictyocaulidae	9.8296e-08	8.50741e-08	4.50298e-08	1.99454e-08	1.14655e-07	8.06398e-08	1.14493e-07	0	7.55907e-08	2.51678e-08	7.23072e-08	2.05441e-08	0	2.44443e-08	0
f__Stigonemataceae	1.96592e-08	2.12685e-07	4.50298e-08	5.98363e-08	2.29309e-08	8.06398e-08	1.8319e-07	6.80444e-08	2.51969e-08	1.25839e-07	0	6.16323e-08	3.79044e-07	0	4.83392e-08
f__Nototheniidae	3.93184e-08	0	2.25149e-08	1.99454e-08	2.75171e-07	2.68799e-08	1.8319e-07	2.26815e-08	1.00788e-07	1.25839e-07	7.23072e-08	4.10882e-08	1.51618e-07	7.33329e-08	1.20848e-07
f__Physalacriaceae	9.8296e-08	6.38056e-08	2.25149e-08	1.19673e-07	4.58619e-08	2.68799e-08	6.86961e-08	4.53629e-08	0	0	1.20512e-07	2.05441e-08	2.52696e-08	0	0
f__Heteromyidae	1.57274e-07	4.2537e-08	9.00596e-08	5.98363e-08	0	2.41919e-07	2.97683e-07	1.13407e-07	7.55907e-08	1.51007e-07	4.82048e-08	6.16323e-08	0	0	2.65866e-07
f__Cryptococcaceae	3.93184e-08	4.2537e-08	2.25149e-08	7.97817e-08	1.60517e-07	1.0752e-07	6.86961e-08	1.81452e-07	2.51969e-08	2.51678e-08	9.64097e-08	1.64353e-07	7.58089e-08	2.19999e-07	7.25088e-08
f__Cordycipitaceae	9.8296e-08	8.50741e-08	4.50298e-08	1.99454e-08	9.17238e-08	0	1.60291e-07	1.13407e-07	7.55907e-08	2.51678e-08	7.23072e-08	8.21764e-08	2.52696e-08	1.7111e-07	2.41696e-08
f__Moraceae	1.17955e-07	2.12685e-08	6.75447e-08	7.97817e-08	4.58619e-08	0	0	9.07259e-08	7.55907e-08	0	1.44614e-07	8.21764e-08	2.52696e-08	7.33329e-08	4.83392e-08
f__Opisthorchiidae	1.57274e-07	4.2537e-08	2.25149e-08	5.98363e-08	4.58619e-08	1.344e-07	6.86961e-08	0	5.03938e-08	7.55035e-08	2.65127e-07	8.21764e-08	3.53775e-07	2.19999e-07	4.83392e-08
f__Fomitopsidaceae	1.96592e-08	0	2.25149e-08	2.39345e-07	4.58619e-08	5.37599e-08	4.57974e-08	0	0	0	0	4.10882e-08	2.52696e-08	0	0
f__Metschnikowiaceae	5.89776e-08	4.2537e-08	1.35089e-07	3.98908e-08	4.58619e-08	1.8816e-07	2.28987e-08	2.04133e-07	3.52757e-07	0	1.44614e-07	1.23265e-07	2.52696e-08	2.44443e-08	0
f__Pteromalidae	3.93184e-08	1.91417e-07	2.25149e-08	0	6.87928e-08	0	2.28987e-08	0	7.55907e-08	2.51678e-08	2.41024e-07	1.43809e-07	0	4.88886e-08	7.25088e-08
f__Harrimaniidae	9.8296e-08	2.12685e-08	6.75447e-08	3.98908e-08	9.17238e-08	2.41919e-07	2.28987e-07	1.5877e-07	5.03938e-07	2.51678e-08	1.20512e-07	4.93058e-07	2.52696e-08	2.44443e-07	2.41696e-08
f__Gaiellaceae	7.86368e-08	2.12685e-08	4.50298e-08	7.97817e-08	9.17238e-08	2.68799e-08	1.37392e-07	6.80444e-08	2.51969e-08	7.55035e-08	4.82048e-08	4.10882e-08	5.05392e-08	2.44443e-08	0
f__Reticulomyxidae	1.96592e-08	0	9.00596e-08	1.59563e-07	4.58619e-08	2.68799e-07	1.8319e-07	2.72178e-07	1.76378e-07	0	9.64097e-08	2.67073e-07	1.01078e-07	2.93331e-07	9.66784e-08
f__Paxillaceae	5.89776e-08	8.50741e-08	4.50298e-08	9.97271e-08	2.29309e-08	2.68799e-08	4.57974e-08	2.26815e-08	7.55907e-08	2.51678e-08	0	6.16323e-08	2.52696e-08	2.44443e-08	0
f__Suidae	1.37614e-07	8.50741e-08	6.75447e-08	1.99454e-08	0	2.68799e-07	9.15948e-08	9.07259e-08	2.51969e-08	1.51007e-07	7.23072e-08	2.05441e-08	0	0	1.69187e-07
f__Delphinidae	1.17955e-07	1.06343e-07	0	5.98363e-08	2.29309e-08	1.8816e-07	6.86961e-08	0	0	2.01343e-07	0	6.16323e-08	0	0	1.20848e-07
f__Schizosaccharomycetaceae	1.37614e-07	2.12685e-08	2.25149e-08	7.97817e-08	4.58619e-08	0	4.57974e-08	1.5877e-07	1.00788e-07	5.03357e-08	1.20512e-07	8.21764e-08	0	0	7.25088e-08
f__Charadriidae	2.16251e-07	0	4.50298e-08	3.98908e-08	0	0	6.86961e-08	6.80444e-08	5.03938e-08	0	3.13331e-07	6.16323e-08	7.58089e-08	4.88886e-08	1.45018e-07
f__Eunicidae	1.17955e-07	0	6.75447e-08	0	1.14655e-07	0	4.57974e-08	4.53629e-08	0	7.55035e-08	0	0	7.58089e-08	0	2.41696e-08
f__Cichlidae	0	1.06343e-07	4.50298e-08	9.97271e-08	4.58619e-08	2.68799e-08	9.15948e-08	2.26815e-07	5.03938e-08	1.00671e-07	3.13331e-07	6.16323e-08	2.02157e-07	2.19999e-07	1.20848e-07
f__Agaricaceae	1.96592e-08	6.38056e-08	4.50298e-08	1.19673e-07	4.58619e-08	0	4.57974e-08	2.26815e-08	1.00788e-07	7.55035e-08	7.23072e-08	1.02721e-07	5.05392e-08	0	2.41696e-08
f__Pipidae	3.93184e-08	8.50741e-08	4.50298e-08	9.97271e-08	2.29309e-08	1.8816e-07	1.14493e-07	0	1.25985e-07	0	1.68717e-07	0	2.52696e-08	7.33329e-08	4.83392e-08
f__Equidae	1.76933e-07	0	0	0	1.14655e-07	1.344e-07	6.86961e-08	2.26815e-08	5.03938e-08	5.03357e-08	2.41024e-08	6.16323e-08	2.52696e-08	4.88886e-08	1.45018e-07
f__Canidae	1.96592e-07	2.12685e-08	4.50298e-08	1.99454e-08	0	8.06398e-08	6.86961e-08	1.5877e-07	2.51969e-08	1.51007e-07	9.64097e-08	8.21764e-08	0	2.44443e-08	4.83392e-08
f__Tinamidae	1.96592e-07	2.12685e-08	4.50298e-08	1.99454e-08	0	1.6128e-07	2.28987e-08	6.80444e-08	7.55907e-08	2.51678e-08	1.20512e-07	6.16323e-08	0	4.15553e-07	2.41696e-08
f__Amborellaceae	0	8.50741e-08	0	9.97271e-08	9.17238e-08	5.37599e-08	4.57974e-08	1.5877e-07	7.55907e-08	1.76175e-07	3.85639e-07	1.64353e-07	1.26348e-07	3.17776e-07	2.41696e-07
f__Scarabaeidae	0	2.33954e-07	0	3.98908e-08	0	2.68799e-08	4.57974e-08	4.53629e-08	0	2.51678e-08	2.41024e-08	4.10882e-08	0	2.44443e-08	2.41696e-08
f__Sordariaceae	1.37614e-07	0	0	3.98908e-08	9.17238e-08	8.06398e-08	1.14493e-07	2.26815e-08	1.76378e-07	5.03357e-08	4.82048e-08	2.05441e-08	2.52696e-08	9.77771e-08	1.93357e-07
f__Accipitridae	1.37614e-07	0	2.25149e-08	3.98908e-08	6.87928e-08	8.06398e-08	1.37392e-07	2.26815e-08	2.51969e-08	1.00671e-07	2.41024e-08	2.05441e-08	2.52696e-08	0	2.41696e-08
f__Cunninghamellaceae	0	1.06343e-07	2.25149e-08	1.39618e-07	0	5.37599e-08	2.28987e-08	4.53629e-08	2.51969e-08	2.51678e-08	2.41024e-08	1.02721e-07	7.58089e-08	1.22221e-07	7.25088e-08
f__Phaeosphaeriaceae	9.8296e-08	2.12685e-08	4.50298e-08	7.97817e-08	2.29309e-08	0	4.57974e-08	0	5.03938e-08	0	0	2.05441e-08	2.52696e-08	9.77771e-08	4.83392e-08
f__Marseilleviridae	1.37614e-07	6.38056e-08	2.25149e-08	3.98908e-08	0	5.37599e-08	4.57974e-08	1.36089e-07	5.03938e-08	2.01343e-07	4.82048e-08	4.10882e-08	2.02157e-07	7.33329e-08	1.45018e-07
f__Limulidae	7.86368e-08	0	2.25149e-08	1.39618e-07	2.29309e-08	0	0	2.04133e-07	0	7.55035e-08	1.44614e-07	6.16323e-08	2.52696e-08	4.88886e-08	2.41696e-08
f__Haemonchidae	1.96592e-08	4.2537e-08	2.25149e-08	5.98363e-08	1.14655e-07	1.344e-07	2.28987e-08	9.07259e-08	5.03938e-08	1.51007e-07	1.92819e-07	1.02721e-07	1.51618e-07	0	1.45018e-07
f__Picidae	7.86368e-08	0	2.25149e-08	1.99454e-08	1.37586e-07	2.68799e-08	2.28987e-07	0	5.03938e-08	2.51678e-08	9.64097e-08	0	2.52696e-08	2.44443e-08	2.41696e-08
f__Stereaceae	1.96592e-08	0	6.75447e-08	9.97271e-08	6.87928e-08	5.37599e-08	0	0	5.03938e-08	2.51678e-08	4.82048e-08	0	0	2.44443e-08	7.25088e-08
f__Pratylenchidae	2.5557e-07	0	0	0	0	0	0	0	0	0	0	2.05441e-08	0	0	0
f__Erinaceidae	5.89776e-08	0	9.00596e-08	7.97817e-08	2.29309e-08	2.1504e-07	4.57974e-08	1.5877e-07	1.25985e-07	1.51007e-07	9.64097e-08	2.05441e-08	7.58089e-08	2.44443e-08	9.66784e-08
f__Sclerodermataceae	5.89776e-08	4.2537e-08	2.25149e-08	7.97817e-08	4.58619e-08	8.06398e-08	4.57974e-08	4.53629e-08	1.25985e-07	0	2.41024e-08	1.02721e-07	2.52696e-08	0	4.83392e-08
f__Sciuridae	1.57274e-07	0	2.25149e-08	0	6.87928e-08	1.0752e-07	1.14493e-07	2.94859e-07	0	7.55035e-08	2.41024e-08	8.21764e-08	2.52696e-08	2.44443e-08	4.83392e-08
f__Phytoseiidae	1.96592e-08	6.38056e-08	9.00596e-08	0	6.87928e-08	0	2.28987e-08	0	7.55907e-08	5.03357e-08	2.41024e-08	2.05441e-08	0	0	2.41696e-08
f__Falconidae	1.96592e-08	2.12685e-08	2.25149e-08	3.98908e-08	1.37586e-07	2.68799e-08	4.57974e-08	2.04133e-07	7.55907e-08	2.51678e-08	4.82048e-08	0	2.52696e-08	1.46666e-07	2.41696e-08
f__Diprionidae	5.89776e-08	0	0	1.99454e-08	1.60517e-07	0	2.28987e-08	0	7.55907e-08	0	2.41024e-08	0	7.58089e-08	2.44443e-08	0
f__Termopsidae	1.96592e-08	6.38056e-08	2.25149e-08	5.98363e-08	6.87928e-08	0	2.97683e-07	0	7.55907e-08	2.51678e-08	4.82048e-08	0	5.05392e-08	7.33329e-08	9.66784e-08
f__Cloacinidae	1.96592e-08	0	9.00596e-08	9.97271e-08	2.29309e-08	2.68799e-08	0	2.26815e-08	0	2.51678e-08	0	4.10882e-08	0	4.88886e-08	2.41696e-08
f__Sympoventuriaceae	3.93184e-08	2.12685e-08	2.25149e-08	7.97817e-08	6.87928e-08	0	2.28987e-07	1.13407e-07	2.51969e-08	0	7.23072e-08	0	0	2.44443e-08	7.25088e-08
f__Pneumocystidaceae	1.96592e-08	8.50741e-08	4.50298e-08	7.97817e-08	0	2.68799e-08	1.37392e-07	2.26815e-08	0	5.03357e-08	7.23072e-08	2.05441e-08	1.01078e-07	9.77771e-08	0
f__Ursidae	9.8296e-08	0	4.50298e-08	3.98908e-08	4.58619e-08	3.22559e-07	1.60291e-07	6.80444e-08	7.55907e-08	3.02014e-07	1.44614e-07	1.64353e-07	0	2.44443e-08	2.17526e-07
f__Plasmodiophoridae	3.93184e-08	6.38056e-08	0	7.97817e-08	4.58619e-08	0	6.86961e-08	0	7.55907e-08	5.03357e-08	0	2.05441e-08	0	7.33329e-08	7.25088e-08
f__Microdochiaceae	5.89776e-08	2.12685e-08	4.50298e-08	9.97271e-08	0	0	0	2.26815e-08	0	0	2.41024e-08	4.10882e-08	0	0	0
f__Ochotonidae	0	0	2.25149e-08	1.79509e-07	2.29309e-08	5.37599e-08	2.28987e-08	0	2.51969e-08	1.00671e-07	2.41024e-08	2.05441e-08	0	2.44443e-08	4.83392e-08
f__Bombycidae	9.8296e-08	2.12685e-08	4.50298e-08	5.98363e-08	0	0	2.28987e-08	0	5.03938e-08	0	1.20512e-07	2.05441e-08	0	7.33329e-08	2.41696e-08
f__Botryococcaceae	1.17955e-07	0	2.25149e-08	5.98363e-08	2.29309e-08	8.06398e-08	1.37392e-07	2.26815e-07	1.00788e-07	4.27853e-07	1.20512e-07	8.21764e-08	2.52696e-08	7.33329e-08	2.41696e-08
f__Vespidae	5.89776e-08	2.12685e-08	2.25149e-08	1.19673e-07	0	2.68799e-08	1.37392e-07	1.13407e-07	2.51969e-08	2.51678e-08	4.82048e-08	0	2.52696e-08	4.88886e-08	2.41696e-08
f__Tetraodontidae	1.17955e-07	0	0	7.97817e-08	2.29309e-08	1.6128e-07	1.14493e-07	1.81452e-07	7.55907e-08	2.2651e-07	1.20512e-07	1.43809e-07	0	4.15553e-07	1.69187e-07
f__Araneidae	0	0	0	2.194e-07	0	0	0	0	0	0	0	2.05441e-08	5.05392e-08	0	0
f__Tenrecidae	5.89776e-08	0	6.75447e-08	1.99454e-08	6.87928e-08	8.06398e-08	2.28987e-08	1.81452e-07	7.55907e-08	1.00671e-07	2.41024e-08	1.02721e-07	0	2.44443e-08	7.25088e-08
f__Cyphellophoraceae	3.93184e-08	6.38056e-08	4.50298e-08	1.99454e-08	4.58619e-08	0	4.57974e-08	2.26815e-08	2.51969e-08	2.51678e-08	9.64097e-08	2.05441e-08	1.76887e-07	7.33329e-08	0
f__Cathartidae	5.89776e-08	0	1.12575e-07	3.98908e-08	0	0	0	4.53629e-08	0	5.03357e-08	1.44614e-07	6.16323e-08	0	0	0
f__Dipodidae	5.89776e-08	0	4.50298e-08	5.98363e-08	4.58619e-08	2.68799e-07	9.15948e-08	2.26815e-08	2.51969e-08	1.00671e-07	0	1.02721e-07	0	2.44443e-08	1.69187e-07
f__Tricholomataceae	9.8296e-08	0	6.75447e-08	1.99454e-08	2.29309e-08	0	1.37392e-07	0	2.51969e-08	2.51678e-08	4.82048e-08	2.05441e-08	5.05392e-08	0	2.41696e-08
f__Caprimulgidae	1.37614e-07	0	2.25149e-08	0	4.58619e-08	0	6.86961e-08	2.26815e-08	0	0	0	4.10882e-08	2.52696e-08	2.44443e-08	2.41696e-08
f__Caviidae	1.37614e-07	0	2.25149e-08	0	4.58619e-08	2.41919e-07	1.60291e-07	4.53629e-08	2.51969e-08	1.76175e-07	4.82048e-08	1.02721e-07	0	9.77771e-08	1.93357e-07
f__Felidae	1.37614e-07	2.12685e-08	2.25149e-08	0	2.29309e-08	1.8816e-07	2.06088e-07	4.53629e-08	7.55907e-08	2.2651e-07	1.92819e-07	8.21764e-08	2.52696e-08	2.44443e-08	1.20848e-07
f__Bracteacoccaceae	1.96592e-08	0	4.50298e-08	1.39618e-07	0	2.68799e-08	1.14493e-07	4.53629e-08	0	0	7.23072e-08	4.10882e-08	0	4.88886e-08	2.41696e-08
f__Cebidae	1.37614e-07	2.12685e-08	4.50298e-08	0	0	1.344e-07	1.60291e-07	2.26815e-08	2.51969e-08	1.76175e-07	3.13331e-07	0	2.52696e-08	2.44443e-08	4.83392e-08
f__Cynoglossidae	1.96592e-08	2.12685e-08	0	1.59563e-07	0	5.37599e-08	4.57974e-08	0	5.03938e-08	5.03357e-08	0	4.10882e-08	0	7.33329e-08	0
f__Onygenaceae	0	2.12685e-08	2.25149e-08	5.98363e-08	9.17238e-08	0	0	0	0	5.03357e-08	2.41024e-08	0	0	2.44443e-08	0
f__Mycenaceae	3.93184e-08	0	4.50298e-08	3.98908e-08	6.87928e-08	5.37599e-08	0	2.26815e-08	0	0	7.23072e-08	4.10882e-08	2.52696e-08	0	2.41696e-08
f__Bondarzewiaceae	5.89776e-08	8.50741e-08	2.25149e-08	0	2.29309e-08	2.68799e-08	0	0	2.51969e-08	2.51678e-08	0	0	5.05392e-08	0	2.41696e-08
f__Clupeidae	1.96592e-08	8.50741e-08	0	5.98363e-08	2.29309e-08	1.344e-07	0	0	1.25985e-07	0	0	4.10882e-08	0	2.44443e-08	0
f__Alligatoridae	5.89776e-08	0	2.25149e-08	5.98363e-08	4.58619e-08	2.68799e-08	6.86961e-08	2.26815e-08	5.03938e-08	0	1.92819e-07	2.05441e-08	2.52696e-08	0	2.41696e-08
f__Exidiaceae	3.93184e-08	0	4.50298e-08	7.97817e-08	2.29309e-08	2.68799e-08	1.37392e-07	2.26815e-08	7.55907e-08	0	7.23072e-08	6.16323e-08	5.05392e-08	1.46666e-07	0
f__Lyophyllaceae	5.89776e-08	8.50741e-08	0	1.99454e-08	2.29309e-08	0	4.57974e-08	2.26815e-08	0	7.55035e-08	2.41024e-08	2.05441e-08	5.05392e-08	7.33329e-08	0
f__Strophariaceae	5.89776e-08	2.12685e-08	2.25149e-08	5.98363e-08	2.29309e-08	5.37599e-08	2.28987e-08	1.13407e-07	0	5.03357e-08	2.41024e-08	4.10882e-08	0	2.44443e-08	2.65866e-07
f__Cynocephalidae	9.8296e-08	2.12685e-08	4.50298e-08	1.99454e-08	0	1.344e-07	1.14493e-07	4.53629e-08	2.51969e-08	2.01343e-07	2.41024e-08	6.16323e-08	0	0	4.83392e-08
f__Nanopusillaceae	1.96592e-08	0	2.25149e-08	1.39618e-07	0	0	2.28987e-08	0	0	2.51678e-08	0	2.05441e-08	0	4.88886e-08	0
f__Musaceae	1.96592e-08	2.12685e-08	6.75447e-08	3.98908e-08	2.29309e-08	2.68799e-08	4.57974e-08	4.53629e-08	7.55907e-08	0	7.23072e-08	1.02721e-07	1.01078e-07	7.33329e-08	9.66784e-08
f__Phaethontidae	1.96592e-08	1.27611e-07	0	0	2.29309e-08	5.37599e-08	0	6.80444e-08	5.03938e-08	0	2.41024e-08	0	2.52696e-08	2.44443e-07	0
f__Ceratiaceae	1.96592e-08	8.50741e-08	2.25149e-08	1.99454e-08	2.29309e-08	8.06398e-08	6.86961e-08	0	5.03938e-08	5.03357e-08	0	1.02721e-07	1.01078e-07	0	0
f__Characidae	1.96592e-08	8.50741e-08	2.25149e-08	1.99454e-08	2.29309e-08	8.06398e-08	0	6.80444e-08	0	5.03357e-08	0	4.10882e-08	0	7.33329e-08	2.41696e-08
f__Trichomonascaceae	0	2.12685e-08	2.25149e-08	7.97817e-08	4.58619e-08	2.68799e-08	0	0	5.03938e-08	5.03357e-08	2.41024e-08	2.05441e-08	5.05392e-08	1.22221e-07	4.83392e-08
f__Pediculidae	3.93184e-08	2.12685e-08	6.75447e-08	3.98908e-08	0	0	2.28987e-08	0	5.03938e-08	0	0	0	0	4.88886e-08	2.41696e-08
f__Chrysochloridae	7.86368e-08	4.2537e-08	0	0	4.58619e-08	1.0752e-07	4.57974e-08	6.80444e-08	2.51969e-08	5.03357e-08	2.41024e-08	0	0	0	9.66784e-08
f__Diatrypaceae	3.93184e-08	4.2537e-08	4.50298e-08	3.98908e-08	0	0	2.28987e-08	2.26815e-08	0	0	2.41024e-08	0	0	4.88886e-08	0
f__Hylobatidae	3.93184e-08	0	6.75447e-08	5.98363e-08	0	0	1.60291e-07	0	2.51969e-08	1.00671e-07	6.9897e-07	4.10882e-08	0	4.88886e-08	7.25088e-08
f__Phocidae	3.93184e-08	2.12685e-08	0	5.98363e-08	4.58619e-08	5.37599e-08	9.15948e-08	2.26815e-08	0	1.00671e-07	2.41024e-08	0	0	2.44443e-08	1.20848e-07
f__Nyssaceae	1.96592e-08	6.38056e-08	0	5.98363e-08	2.29309e-08	0	9.15948e-08	4.53629e-08	5.03938e-08	0	0	2.05441e-08	2.52696e-08	2.44443e-08	2.41696e-08
f__Leptosphaeriaceae	3.93184e-08	2.12685e-08	2.25149e-08	5.98363e-08	2.29309e-08	0	1.60291e-07	0	2.51969e-08	0	0	4.10882e-08	2.52696e-08	7.33329e-08	1.20848e-07
f__Octodontidae	5.89776e-08	6.38056e-08	0	1.99454e-08	2.29309e-08	8.06398e-08	9.15948e-08	0	1.51181e-07	1.76175e-07	0	4.10882e-08	0	0	4.83392e-08
f__Chinchillidae	5.89776e-08	1.06343e-07	0	0	0	5.37599e-08	0	0	0	2.51678e-08	7.23072e-08	4.10882e-08	5.05392e-08	2.44443e-08	2.41696e-08
f__Leucosporidiaceae	9.8296e-08	0	2.25149e-08	1.99454e-08	2.29309e-08	2.68799e-08	0	2.26815e-08	5.03938e-08	1.00671e-07	4.82048e-08	2.05441e-08	1.26348e-07	7.33329e-08	9.66784e-08
f__Nosematidae	7.86368e-08	0	4.50298e-08	3.98908e-08	0	5.37599e-08	6.86961e-08	0	0	0	1.92819e-07	1.02721e-07	0	2.44443e-08	2.41696e-08
f__Spalacidae	1.37614e-07	0	0	0	2.29309e-08	3.49439e-07	6.86961e-08	4.53629e-08	1.25985e-07	3.02014e-07	0	2.05441e-08	5.05392e-08	0	1.93357e-07
f__Threskiornithidae	1.17955e-07	0	0	3.98908e-08	0	0	0	4.53629e-08	7.55907e-08	2.51678e-08	4.82048e-08	0	0	4.88886e-08	0
f__Bodonidae	1.96592e-08	2.12685e-08	4.50298e-08	0	6.87928e-08	5.37599e-08	0	9.07259e-08	0	0	0	6.16323e-08	7.58089e-08	2.44443e-08	0
f__Pentatomidae	3.93184e-08	0	6.75447e-08	3.98908e-08	0	0	2.28987e-08	4.53629e-08	1.25985e-07	2.51678e-08	1.44614e-07	6.16323e-08	2.52696e-08	2.68887e-07	2.41696e-08
f__Meropidae	0	1.06343e-07	0	3.98908e-08	0	5.37599e-08	2.28987e-08	2.26815e-08	2.51969e-08	5.03357e-08	2.41024e-08	0	0	0	0
f__Orchidaceae	5.89776e-08	6.38056e-08	0	0	2.29309e-08	2.68799e-08	2.28987e-08	0	0	0	2.41024e-08	0	5.05392e-08	0	0
f__Phasianidae	7.86368e-08	0	0	1.99454e-08	4.58619e-08	5.37599e-08	5.03771e-07	0	2.51969e-08	1.51007e-07	4.82048e-08	1.23265e-07	7.58089e-08	9.77771e-08	4.83392e-08
f__Nothobranchiidae	3.93184e-08	8.50741e-08	0	1.99454e-08	0	0	0	6.80444e-08	2.51969e-08	0	0	2.05441e-08	0	0	4.83392e-08
f__Esocidae	3.93184e-08	0	4.50298e-08	5.98363e-08	0	0	1.60291e-07	2.26815e-08	7.55907e-08	0	4.82048e-08	2.05441e-08	0	1.46666e-07	9.66784e-08
f__Omphalotaceae	7.86368e-08	0	2.25149e-08	1.99454e-08	2.29309e-08	0	2.28987e-08	2.26815e-08	0	0	4.82048e-08	4.10882e-08	0	1.22221e-07	7.25088e-08
f__Fervidicoccaceae	0	2.12685e-08	2.25149e-08	9.97271e-08	0	0	2.28987e-08	0	7.55907e-08	0	4.82048e-08	6.16323e-08	0	7.33329e-08	0
f__Scolopacidae	9.8296e-08	2.12685e-08	0	0	2.29309e-08	2.68799e-08	1.14493e-07	4.53629e-08	0	1.51007e-07	1.44614e-07	4.10882e-08	0	0	2.41696e-08
f__Eresidae	1.96592e-08	0	2.25149e-08	9.97271e-08	0	0	1.14493e-07	4.53629e-08	5.03938e-08	0	9.64097e-08	0	1.51618e-07	0	0
f__Didelphidae	9.8296e-08	0	2.25149e-08	1.99454e-08	0	2.68799e-07	9.15948e-08	4.53629e-08	5.03938e-08	7.55035e-08	1.20512e-07	6.16323e-08	0	0	9.66784e-08
f__Cheirogaleidae	9.8296e-08	0	0	3.98908e-08	0	8.06398e-08	6.86961e-08	4.53629e-08	0	7.55035e-08	0	2.05441e-08	0	0	7.25088e-08
f__Orussidae	0	0	6.75447e-08	0	6.87928e-08	4.30079e-07	0	3.62903e-07	7.05514e-07	2.51678e-08	0	6.57411e-07	0	7.33329e-08	0
f__Botryobasidiaceae	0	2.12685e-08	0	0	1.14655e-07	5.37599e-08	4.57974e-08	6.80444e-08	2.51969e-08	0	2.41024e-08	4.10882e-08	0	7.33329e-08	2.41696e-08
f__Tubulinosematidae	0	0	1.35089e-07	0	0	0	0	0	5.03938e-08	0	2.41024e-08	0	0	0	0
f__Strongyloididae	1.96592e-08	2.12685e-08	6.75447e-08	0	2.29309e-08	2.68799e-08	0	0	0	0	0	2.05441e-08	0	2.44443e-08	7.25088e-08
f__Dasyuridae	1.96592e-08	0	2.25149e-08	1.99454e-08	6.87928e-08	0	9.15948e-08	4.53629e-08	0	2.01343e-07	4.82048e-08	2.05441e-08	0	1.46666e-07	2.41696e-08
f__Leptocylindraceae	0	8.50741e-08	4.50298e-08	0	0	0	2.28987e-08	0	2.51969e-08	5.03357e-08	0	2.05441e-08	2.52696e-08	0	0
f__Pomacentridae	1.96592e-08	0	0	3.98908e-08	6.87928e-08	0	0	0	0	0	0	4.10882e-08	0	0	0
f__Acanthaceae	0	4.2537e-08	0	3.98908e-08	4.58619e-08	2.68799e-08	0	4.53629e-08	0	1.00671e-07	1.68717e-07	0	0	4.88886e-08	2.41696e-08
f__Acanthisittidae	3.93184e-08	4.2537e-08	2.25149e-08	0	2.29309e-08	0	2.28987e-08	4.53629e-08	7.55907e-08	5.03357e-08	0	0	2.52696e-08	0	0
f__Adrianichthyidae	5.89776e-08	0	4.50298e-08	0	2.29309e-08	2.68799e-08	2.28987e-08	6.80444e-08	2.51969e-08	2.51678e-08	0	6.16323e-08	0	0	4.83392e-08
f__Pleistophoridae	5.89776e-08	0	6.75447e-08	0	0	2.68799e-08	0	4.53629e-08	1.25985e-07	0	2.41024e-08	1.02721e-07	2.52696e-08	1.22221e-07	0
f__Ornithorhynchidae	5.89776e-08	2.12685e-08	0	0	4.58619e-08	0	9.15948e-08	0	0	0	2.41024e-08	4.10882e-08	2.52696e-08	4.88886e-08	0
f__Mustelidae	7.86368e-08	0	4.50298e-08	0	0	2.68799e-08	6.86961e-08	2.26815e-08	7.55907e-08	5.03357e-08	2.41024e-08	0	0	0	2.41696e-08
f__Thermoascaceae	0	0	0	9.97271e-08	2.29309e-08	0	4.57974e-08	4.53629e-08	0	2.51678e-08	2.41024e-08	2.05441e-08	0	2.44443e-08	2.41696e-08
f__Ceratophyllaceae	0	0	0	9.97271e-08	2.29309e-08	0	3.66379e-07	0	2.51969e-08	2.51678e-08	0	0	0	4.88886e-08	0
f__Soricidae	7.86368e-08	2.12685e-08	2.25149e-08	0	0	8.06398e-08	9.15948e-08	0	2.51969e-08	1.00671e-07	2.41024e-08	0	0	0	2.41696e-08
f__Poxviridae	5.89776e-08	4.2537e-08	0	1.99454e-08	0	0	2.28987e-08	2.26815e-08	5.03938e-08	2.51678e-08	0	0	0	2.44443e-08	4.83392e-08
f__Polyxenidae	9.8296e-08	0	2.25149e-08	0	0	0	0	0	0	0	0	0	0	0	0
f__Verrucariaceae	3.93184e-08	0	0	7.97817e-08	0	2.68799e-08	0	2.26815e-08	0	0	0	0	0	0	0
f__Paridae	9.8296e-08	0	0	1.99454e-08	0	2.68799e-08	6.86961e-08	2.26815e-08	0	7.55035e-08	0	0	0	4.88886e-08	4.83392e-08
f__Psathyrellaceae	0	0	9.00596e-08	1.99454e-08	0	0	6.86961e-08	6.80444e-08	7.55907e-08	5.03357e-08	0	6.16323e-08	5.05392e-08	2.44443e-08	4.83392e-08
f__Ichthyobacteriaceae	1.96592e-08	0	9.00596e-08	0	0	0	2.28987e-08	0	0	0	4.82048e-08	2.05441e-08	2.52696e-08	0	0
f__Viperidae	1.96592e-08	0	2.25149e-08	1.99454e-08	4.58619e-08	0	2.28987e-08	2.26815e-08	0	2.51678e-08	0	0	0	4.88886e-08	0
f__Pyralidae	3.93184e-08	0	2.25149e-08	0	4.58619e-08	2.68799e-08	4.57974e-08	0	0	5.03357e-08	0	2.05441e-08	1.26348e-07	0	0
f__Balaenopteridae	1.96592e-08	2.12685e-08	0	1.99454e-08	4.58619e-08	5.37599e-08	2.28987e-08	4.53629e-08	2.51969e-08	0	0	0	0	0	0
f__Rhopaluridae	0	6.38056e-08	2.25149e-08	1.99454e-08	0	0	0	2.26815e-08	2.51969e-08	0	2.41024e-08	8.21764e-08	0	4.88886e-08	0
f__Heteroxynematidae	3.93184e-08	2.12685e-08	4.50298e-08	0	0	8.33278e-07	0	0	0	0	0	0	2.52696e-08	0	0
f__Ascosphaeraceae	0	0	4.50298e-08	5.98363e-08	0	0	2.28987e-08	0	2.51969e-08	2.51678e-08	2.41024e-08	0	0	0	0
f__Euglenaceae	5.89776e-08	0	2.25149e-08	0	2.29309e-08	0	6.86961e-08	2.26815e-08	7.55907e-08	2.51678e-08	0	2.05441e-08	0	2.44443e-08	0
f__Caldisphaeraceae	3.93184e-08	0	4.50298e-08	1.99454e-08	0	0	0	6.80444e-08	0	0	0	0	0	4.88886e-08	0
f__Theileriidae	1.96592e-08	2.12685e-08	2.25149e-08	3.98908e-08	0	0	2.28987e-08	0	0	0	0	0	2.52696e-08	2.44443e-08	7.25088e-08
f__Nymphalidae	3.93184e-08	2.12685e-08	2.25149e-08	1.99454e-08	0	0	0	4.53629e-08	1.25985e-07	1.00671e-07	7.23072e-08	1.43809e-07	2.52696e-08	2.44443e-08	0
f__Massarinaceae	3.93184e-08	2.12685e-08	2.25149e-08	1.99454e-08	0	0	6.86961e-08	0	2.51969e-08	2.51678e-08	0	4.10882e-08	0	0	0
f__Encyrtidae	3.93184e-08	4.2537e-08	0	1.99454e-08	0	0	0	0	7.55907e-08	0	2.41024e-08	2.05441e-08	2.52696e-08	2.44443e-08	0
f__Ceraceosoraceae	7.86368e-08	0	0	0	2.29309e-08	0	2.28987e-08	0	0	0	0	0	0	0	0
f__Cephidae	5.89776e-08	0	2.25149e-08	1.99454e-08	0	2.68799e-08	0	2.26815e-08	1.51181e-07	0	0	0	2.52696e-08	7.33329e-08	0
f__Droseraceae	1.96592e-08	0	0	7.97817e-08	0	8.06398e-08	0	6.80444e-08	0	0	4.82048e-08	0	0	5.62219e-07	0
f__Culicosporidae	1.96592e-08	0	0	7.97817e-08	0	5.37599e-08	0	2.26815e-08	0	0	0	4.10882e-08	0	1.22221e-07	0
f__Geometridae	3.93184e-08	0	0	5.98363e-08	0	0	2.28987e-08	0	0	5.03357e-08	4.82048e-08	4.10882e-08	0	2.44443e-08	2.41696e-08
f__Lipotidae	9.8296e-08	0	0	0	0	2.68799e-08	0	2.26815e-08	2.51969e-08	5.03357e-08	0	2.05441e-08	0	0	9.66784e-08
f__Tenthredinidae	0	0	4.50298e-08	0	4.58619e-08	0	4.57974e-08	0	2.51969e-08	0	2.41024e-08	4.10882e-08	0	4.88886e-08	4.83392e-08
f__Microascaceae	0	0	6.75447e-08	0	2.29309e-08	0	0	4.53629e-08	2.51969e-08	2.51678e-08	7.23072e-08	0	5.05392e-08	0	0
f__Fistulinaceae	1.96592e-08	0	2.25149e-08	0	4.58619e-08	0	4.57974e-08	0	0	0	0	0	5.05392e-08	2.44443e-08	2.41696e-08
f__Cyanophoraceae	1.96592e-08	0	4.50298e-08	0	2.29309e-08	0	0	2.26815e-08	0	0	0	0	0	0	0
f__Porphyridiaceae	1.96592e-08	0	0	1.99454e-08	4.58619e-08	2.68799e-08	0	0	0	0	0	0	0	0	0
f__Monocercomonadidae	0	8.50741e-08	0	0	0	0	2.28987e-08	0	0	0	0	0	0	0	0
f__Sciaenidae	0	4.2537e-08	2.25149e-08	1.99454e-08	0	0	2.28987e-08	2.26815e-08	0	0	1.20512e-07	1.43809e-07	2.52696e-08	1.7111e-07	0
f__Nelumbonaceae	0	0	4.50298e-08	3.98908e-08	0	8.06398e-08	4.57974e-08	6.35081e-07	2.51969e-08	2.51678e-08	4.82048e-08	0	5.05392e-08	7.33329e-08	0
f__Taphrinaceae	1.96592e-08	0	4.50298e-08	1.99454e-08	0	0	0	0	5.03938e-08	0	0	2.05441e-08	0	7.33329e-08	0
f__Dacryobolaceae	1.96592e-08	0	4.50298e-08	1.99454e-08	0	0	0	0	0	2.51678e-08	0	0	0	0	0
f__Cyprinodontidae	1.96592e-08	2.12685e-08	0	1.99454e-08	2.29309e-08	1.8816e-07	6.86961e-08	9.07259e-08	1.25985e-07	1.51007e-07	2.41024e-08	2.05441e-08	2.52696e-08	2.19999e-07	7.25088e-08
f__Physeteridae	3.93184e-08	2.12685e-08	0	0	2.29309e-08	0	6.86961e-08	4.53629e-08	0	5.03357e-08	4.82048e-08	2.05441e-08	0	0	2.41696e-08
f__Naviculaceae	1.96592e-08	2.12685e-08	2.25149e-08	1.99454e-08	0	0	0	2.26815e-08	2.51969e-08	2.51678e-08	0	0	0	0	0
f__Schizoporaceae	0	0	2.25149e-08	5.98363e-08	0	0	0	2.26815e-08	0	0	0	0	0	0	2.41696e-08
f__Punctulariaceae	1.96592e-08	0	2.25149e-08	3.98908e-08	0	0	4.57974e-08	4.53629e-08	5.03938e-08	0	4.82048e-08	6.16323e-08	0	7.33329e-08	0
f__Thraupidae	3.93184e-08	4.2537e-08	0	0	0	0	4.57974e-08	0	0	0	0	4.10882e-08	0	0	2.41696e-08
f__Mrakiaceae	3.93184e-08	0	2.25149e-08	1.99454e-08	0	0	4.57974e-08	0	0	0	0	4.10882e-08	2.52696e-08	0	2.41696e-08
f__Coliidae	5.89776e-08	0	2.25149e-08	0	0	5.37599e-08	0	0	0	5.03357e-08	2.41024e-08	0	2.52696e-08	0	4.83392e-08
f__Laetiporaceae	3.93184e-08	0	0	3.98908e-08	0	0	0	6.80444e-08	2.51969e-08	0	0	0	0	4.88886e-08	0
f__Xylonaceae	0	0	2.25149e-08	0	4.58619e-08	0	0	0	0	0	0	0	0	0	0
f__Rhizosoleniaceae	0	0	2.25149e-08	0	4.58619e-08	0	0	0	2.51969e-08	0	0	0	0	0	0
f__Chlorodendraceae	0	0	4.50298e-08	0	2.29309e-08	0	2.28987e-08	0	0	0	2.41024e-08	2.05441e-08	0	0	0
f__Tarsiidae	0	2.12685e-08	0	0	4.58619e-08	2.68799e-08	4.57974e-08	2.26815e-08	0	2.51678e-08	4.82048e-08	0	0	0	2.41696e-08
f__Trichogrammatidae	0	2.12685e-08	2.25149e-08	0	2.29309e-08	0	0	0	2.51969e-08	5.03357e-08	0	0	2.52696e-08	0	2.41696e-08
f__Orthotrichaceae	0	2.12685e-08	2.25149e-08	0	2.29309e-08	0	0	0	0	0	0	2.05441e-08	0	0	0
f__Kareniaceae	0	2.12685e-08	2.25149e-08	0	2.29309e-08	0	2.28987e-08	0	0	0	0	0	0	0	0
f__Oxyuridae	0	2.12685e-08	4.50298e-08	0	0	4.03199e-07	0	0	0	0	0	0	0	0	0
f__Carabidae	0	0	0	1.99454e-08	4.58619e-08	8.06398e-08	2.28987e-08	0	7.55907e-08	7.55035e-08	1.44614e-07	0	0	0	0
f__Oxalidaceae	1.96592e-08	0	0	0	4.58619e-08	0	0	0	0	0	2.41024e-08	0	0	0	0
f__Dasypodidae	1.96592e-08	0	2.25149e-08	0	2.29309e-08	5.37599e-08	4.57974e-08	4.53629e-08	2.51969e-08	5.03357e-08	4.82048e-08	2.05441e-08	0	0	2.41696e-08
f__Tremellaceae	1.96592e-08	0	2.25149e-08	0	2.29309e-08	0	0	0	2.51969e-08	5.03357e-08	4.82048e-08	0	2.52696e-08	0	2.41696e-08
f__Petromyzontidae	1.96592e-08	0	2.25149e-08	0	2.29309e-08	5.37599e-08	2.28987e-08	0	0	0	4.82048e-08	2.05441e-08	0	0	0
f__Melampsoraceae	0	2.12685e-08	0	1.99454e-08	2.29309e-08	5.37599e-08	1.37392e-07	0	7.55907e-08	0	2.41024e-08	2.05441e-08	0	0	2.41696e-08
f__Trochilidae	1.96592e-08	0	0	1.99454e-08	2.29309e-08	5.37599e-08	2.28987e-08	4.53629e-08	2.51969e-08	1.25839e-07	0	0	0	0	0
f__Pandanaceae	1.96592e-08	0	0	1.99454e-08	2.29309e-08	0	0	0	0	0	0	2.05441e-08	0	4.88886e-08	0
f__Osteoglossidae	1.96592e-08	0	0	1.99454e-08	2.29309e-08	0	0	2.26815e-08	1.00788e-07	2.51678e-08	2.41024e-08	0	0	0	0
f__Serpulaceae	0	4.2537e-08	0	1.99454e-08	0	0	0	0	0	2.51678e-08	0	0	1.51618e-07	2.44443e-08	0
f__Picrophilaceae	0	4.2537e-08	0	1.99454e-08	0	0	0	0	7.55907e-08	2.51678e-08	0	2.05441e-08	2.52696e-08	1.22221e-07	1.20848e-07
f__Ulvaceae	0	4.2537e-08	0	1.99454e-08	0	0	0	0	0	0	0	0	0	0	0
f__Elephantidae	3.93184e-08	0	0	0	2.29309e-08	0	2.28987e-08	4.53629e-08	0	7.55035e-08	0	0	0	4.88886e-08	0
f__Heterocapsaceae	3.93184e-08	0	0	0	2.29309e-08	0	0	0	0	0	0	0	5.05392e-08	0	0
f__Opisthocomidae	1.96592e-08	4.2537e-08	0	0	0	2.68799e-08	0	0	0	0	2.41024e-08	0	0	0	0
f__Elapidae	3.93184e-08	0	2.25149e-08	0	0	2.68799e-08	2.28987e-08	2.26815e-08	0	2.51678e-08	0	4.10882e-08	2.52696e-08	0	0
f__Gracilariaceae	3.93184e-08	0	2.25149e-08	0	0	2.68799e-08	0	0	0	0	2.41024e-08	0	0	0	0
f__Harpacticidae	0	2.12685e-08	0	3.98908e-08	0	0	0	0	0	0	0	0	0	0	0
f__Thorselliaceae	0	2.12685e-08	0	3.98908e-08	0	0	9.15948e-08	0	0	0	0	4.10882e-08	0	0	0
f__Noctuidae	0	2.12685e-08	0	3.98908e-08	0	0	4.57974e-08	0	0	0	4.82048e-08	0	2.52696e-08	0	0
f__Teratosphaeriaceae	1.96592e-08	2.12685e-08	0	1.99454e-08	0	0	2.28987e-08	2.26815e-08	0	2.51678e-08	0	0	0	0	0
f__Phaeomoniellaceae	0	0	0	5.98363e-08	0	0	0	0	0	0	0	2.05441e-08	0	0	2.41696e-08
f__Metopidae	0	0	0	5.98363e-08	0	0	0	0	0	0	0	0	0	0	0
f__Myidae	0	0	0	5.98363e-08	0	0	0	0	0	0	0	0	0	0	0
f__Amylocorticiaceae	0	0	0	5.98363e-08	0	8.06398e-08	0	6.80444e-08	0	0	2.41024e-08	2.05441e-08	2.52696e-08	4.88886e-08	2.41696e-08
f__Tytonidae	3.93184e-08	0	0	1.99454e-08	0	0	0	0	0	0	0	0	0	0	0
f__Orycteropodidae	3.93184e-08	0	0	1.99454e-08	0	5.37599e-08	0	6.80444e-08	0	2.51678e-08	7.23072e-08	0	0	0	2.41696e-08
f__Sphaerozoidae	5.89776e-08	0	0	0	0	0	0	0	0	0	0	0	0	0	0
f__Odobenidae	5.89776e-08	0	0	0	0	8.06398e-08	2.28987e-08	4.53629e-08	0	7.55035e-08	2.41024e-08	0	0	0	2.41696e-08
f__Ictaluridae	5.89776e-08	0	0	0	0	0	0	0	0	0	0	0	0	0	0
f__Heteronematidae	0	0	0	0	4.58619e-08	0	0	0	0	0	0	0	0	0	0
f__Polygonaceae	0	2.12685e-08	0	0	2.29309e-08	0	0	0	2.51969e-08	2.51678e-08	0	0	2.52696e-08	0	2.41696e-08
f__Biddulphiaceae	0	2.12685e-08	2.25149e-08	0	0	5.37599e-08	2.28987e-08	4.53629e-08	5.03938e-08	0	2.41024e-08	6.16323e-08	0	4.88886e-08	4.83392e-08
f__Lamiaceae	0	2.12685e-08	2.25149e-08	0	0	0	0	0	0	2.51678e-08	2.41024e-08	0	0	2.44443e-08	0
f__Talpidae	0	2.12685e-08	2.25149e-08	0	0	0	0	0	0	2.51678e-08	0	0	7.58089e-08	0	0
f__Colubridae	0	2.12685e-08	2.25149e-08	0	0	0	2.28987e-08	0	0	0	2.41024e-08	2.05441e-08	0	0	0
f__Peniophoraceae	0	0	0	1.99454e-08	2.29309e-08	2.68799e-08	4.57974e-08	4.53629e-08	0	1.76175e-07	0	0	2.52696e-08	2.44443e-08	2.41696e-08
f__Campanulaceae	0	0	0	1.99454e-08	2.29309e-08	0	0	0	0	0	0	0	0	0	0
f__Saccharomycodaceae	1.96592e-08	0	0	0	2.29309e-08	0	0	0	0	0	4.82048e-08	0	0	0	0
f__Amanitaceae	1.96592e-08	0	0	0	2.29309e-08	0	0	0	0	0	0	0	0	2.44443e-08	0
f__Aotidae	1.96592e-08	0	0	0	2.29309e-08	1.0752e-07	1.8319e-07	0	0	0	4.82048e-08	1.02721e-07	5.05392e-08	7.33329e-08	4.83392e-08
f__Ebenaceae	1.96592e-08	0	0	0	2.29309e-08	0	0	0	0	0	2.41024e-08	0	0	0	0
f__Cerambycidae	1.96592e-08	0	0	0	2.29309e-08	0	0	0	0	0	0	0	0	0	0
f__Bucerotidae	0	4.2537e-08	0	0	0	0	0	4.53629e-08	0	0	2.41024e-08	0	0	0	2.41696e-08
f__Pleurotaceae	0	0	2.25149e-08	1.99454e-08	0	8.06398e-08	2.28987e-08	2.26815e-08	0	2.51678e-08	7.23072e-08	2.05441e-08	0	2.44443e-08	0
f__Herpesviridae	0	0	2.25149e-08	1.99454e-08	0	0	2.28987e-08	0	0	5.03357e-08	0	0	0	0	0
f__Armadillidiidae	0	0	2.25149e-08	1.99454e-08	0	0	0	0	0	0	0	0	0	0	0
f__Mixiaceae	1.96592e-08	0	2.25149e-08	0	0	2.68799e-08	2.28987e-08	0	1.00788e-07	0	0	4.10882e-08	2.52696e-08	2.44443e-08	0
f__Spheniscidae	0	2.12685e-08	0	1.99454e-08	0	8.06398e-08	0	0	1.00788e-07	2.51678e-08	1.68717e-07	4.10882e-08	0	4.88886e-08	0
f__Pteroclidae	1.96592e-08	2.12685e-08	0	0	0	0	2.28987e-08	0	2.51969e-08	0	0	0	0	2.44443e-08	2.41696e-08
f__Psittacidae	0	0	0	3.98908e-08	0	5.37599e-08	0	0	0	7.55035e-08	0	1.02721e-07	0	0	0
f__Prasiolaceae	0	0	0	3.98908e-08	0	0	0	0	0	0	2.41024e-08	2.05441e-08	0	0	0
f__Gasterosteidae	0	0	0	3.98908e-08	0	0	0	0	0	0	0	0	0	0	7.25088e-08
f__Ardeidae	1.96592e-08	0	0	1.99454e-08	0	0	0	0	7.55907e-08	5.03357e-08	0	0	0	0	2.41696e-08
f__Myxobolidae	1.96592e-08	0	0	1.99454e-08	0	0	2.28987e-08	0	0	0	0	2.05441e-08	0	2.44443e-08	7.25088e-08
f__Treubariaceae	1.96592e-08	0	0	1.99454e-08	0	0	0	0	0	0	0	2.05441e-08	0	4.88886e-08	2.41696e-08
f__Lepetodrilidae	3.93184e-08	0	0	0	0	0	0	0	0	0	0	0	0	0	0
f__Coelacanthidae	3.93184e-08	0	0	0	0	5.37599e-08	0	2.26815e-08	2.51969e-08	0	0	0	0	0	0
f__Geomyidae	3.93184e-08	0	0	0	0	0	0	0	0	0	0	0	0	2.44443e-08	0
f__Equisetaceae	3.93184e-08	0	0	0	0	0	0	0	0	0	0	0	0	0	0
f__Galagidae	3.93184e-08	0	0	0	0	0	2.28987e-08	2.26815e-08	0	2.51678e-08	0	0	0	0	1.20848e-07
f__Trichechidae	3.93184e-08	0	0	0	0	0	0	0	0	2.51678e-08	0	0	0	0	0
f__Araceae	3.93184e-08	0	0	0	0	0	0	0	0	0	0	0	0	0	0
f__Burmanniaceae	0	0	0	0	2.29309e-08	0	0	0	0	0	0	0	0	0	0
f__Scenopinidae	0	0	0	0	2.29309e-08	0	0	0	0	0	0	0	0	0	0
f__Epipyropidae	0	0	0	0	2.29309e-08	0	0	0	0	0	0	0	0	0	0
f__Pythiaceae	0	0	0	0	2.29309e-08	0	0	0	0	0	0	0	0	0	0
f__Thelyphonidae	0	0	0	0	2.29309e-08	0	0	0	0	0	0	0	0	0	0
f__Arcidae	0	0	0	0	2.29309e-08	0	0	0	0	0	2.41024e-08	0	0	0	0
f__Marattiaceae	0	0	0	0	2.29309e-08	0	0	0	0	0	0	2.05441e-08	0	0	0
f__Chattonellaceae	0	0	0	0	2.29309e-08	0	0	0	0	0	0	0	0	0	0
f__Chlorokybaceae	0	0	0	0	2.29309e-08	0	0	0	0	2.51678e-08	0	0	0	0	0
f__Cariamidae	0	0	0	0	2.29309e-08	2.68799e-08	0	2.26815e-08	0	0	2.41024e-08	0	0	0	0
f__Tubulanidae	0	0	0	0	2.29309e-08	0	2.28987e-08	0	2.51969e-08	0	0	0	0	0	0
f__Delphacidae	0	0	2.25149e-08	0	0	0	0	0	0	0	0	0	0	0	0
f__Gobiidae	0	0	2.25149e-08	0	0	0	0	0	0	0	0	0	0	0	0
f__Megachilidae	0	0	2.25149e-08	0	0	5.37599e-08	0	1.5877e-07	1.25985e-07	1.51007e-07	0	4.10882e-08	0	0	2.41696e-08
f__Chironomidae	0	0	2.25149e-08	0	0	0	0	0	0	0	0	0	0	0	0
f__Tabanidae	0	0	2.25149e-08	0	0	0	2.28987e-08	0	2.51969e-08	0	0	0	0	0	0
f__Potamotrygonidae	0	0	2.25149e-08	0	0	0	0	0	0	0	0	0	0	0	0
f__Meloidogynidae	0	0	2.25149e-08	0	0	0	0	0	0	0	0	0	0	0	0
f__Melastomataceae	0	0	2.25149e-08	0	0	0	0	0	0	0	2.41024e-08	0	0	0	0
f__Holomastigotoididae	0	2.12685e-08	0	0	0	0	0	0	0	0	0	0	0	0	0
f__Nepticulidae	0	2.12685e-08	0	0	0	0	0	0	0	2.51678e-08	0	0	0	0	0
f__Aulacoseiraceae	0	2.12685e-08	0	0	0	0	0	0	0	0	0	2.05441e-08	0	0	0
f__Dilaridae	0	2.12685e-08	0	0	0	0	0	0	0	0	0	0	0	0	0
f__Jaapiaceae	0	2.12685e-08	0	0	0	0	0	0	0	0	2.41024e-08	0	0	0	0
f__Amaranthaceae	0	2.12685e-08	0	0	0	8.06398e-08	0	0	0	0	0	0	0	0	0
f__Lycaenidae	0	2.12685e-08	0	0	0	0	0	0	0	0	0	0	0	0	0
f__Haliotidae	0	2.12685e-08	0	0	0	0	2.28987e-08	0	0	0	0	2.05441e-08	0	0	0
f__Pithoviridae	0	2.12685e-08	0	0	0	0	0	4.53629e-08	0	2.51678e-08	0	0	0	0	2.41696e-08
f__Neodiplogasteridae	0	2.12685e-08	0	0	0	5.37599e-08	2.28987e-08	0	0	7.55035e-08	1.20512e-07	0	0	0	4.83392e-08
f__Teranymphidae	0	2.12685e-08	0	0	0	0	0	4.53629e-08	0	2.51678e-08	0	0	0	0	0
f__Bacillariaceae	0	2.12685e-08	0	0	0	0	0	0	0	0	0	0	0	0	2.41696e-08
f__Araucariaceae	0	2.12685e-08	0	0	0	0	0	0	0	0	0	0	5.05392e-08	0	0
f__Unikaryonidae	0	2.12685e-08	0	0	0	5.37599e-08	1.37392e-07	0	0	0	1.20512e-07	8.21764e-08	0	1.46666e-07	0
f__Papaveraceae	0	2.12685e-08	0	0	0	0	0	0	0	0	0	0	0	0	0
f__Otariidae	0	2.12685e-08	0	0	0	0	0	0	0	0	0	0	0	0	0
f__Kryptoperidiniaceae	0	0	0	1.99454e-08	0	2.68799e-08	0	2.26815e-08	0	0	0	0	0	4.88886e-08	0
f__Dytiscidae	0	0	0	1.99454e-08	0	0	0	0	0	0	0	0	0	0	0
f__Chromulinaceae	0	0	0	1.99454e-08	0	0	0	0	0	0	0	0	0	0	0
f__Osmeridae	0	0	0	1.99454e-08	0	0	0	0	0	0	0	0	0	0	0
f__Cannaceae	0	0	0	1.99454e-08	0	0	2.28987e-08	0	0	0	0	0	0	0	0
f__Phaeocystaceae	0	0	0	1.99454e-08	0	0	0	0	0	0	2.41024e-08	2.05441e-08	0	0	0
f__Dactyloidae	0	0	0	1.99454e-08	0	0	0	0	0	0	0	2.05441e-08	0	2.44443e-08	0
f__Proteinivoraceae	0	0	0	1.99454e-08	0	0	0	0	0	0	0	4.10882e-08	2.52696e-08	0	0
f__Tritrichomonadidae	0	0	0	1.99454e-08	0	0	2.28987e-08	2.26815e-08	1.00788e-07	1.00671e-07	0	0	0	2.44443e-08	1.45018e-07
f__Ceramiaceae	0	0	0	1.99454e-08	0	0	0	0	0	0	0	2.05441e-08	0	0	0
f__Asterinidae	0	0	0	1.99454e-08	0	0	0	0	0	0	0	0	0	0	0
f__Hutchinsoniellidae	0	0	0	1.99454e-08	0	0	0	0	0	0	0	0	0	0	0
f__Asfarviridae	0	0	0	1.99454e-08	0	0	2.28987e-08	0	5.03938e-08	2.51678e-08	0	0	0	0	0
f__Lorisidae	0	0	0	1.99454e-08	0	0	2.28987e-08	0	0	2.51678e-08	0	2.05441e-08	0	0	0
f__Saxifragaceae	0	0	0	1.99454e-08	0	0	0	0	0	0	0	0	0	0	0
f__Dunaliellaceae	0	0	0	1.99454e-08	0	0	0	0	0	0	0	0	0	0	0
f__Cortinariaceae	0	0	0	1.99454e-08	0	2.68799e-08	0	2.26815e-08	0	0	2.41024e-08	4.10882e-08	0	4.88886e-08	0
f__Dictyotaceae	0	0	0	1.99454e-08	0	0	0	0	0	0	0	0	2.52696e-08	0	0
f__Argulidae	0	0	0	1.99454e-08	0	0	0	0	0	0	4.82048e-08	0	0	0	0
f__Neochloridaceae	0	0	0	1.99454e-08	0	0	0	0	0	0	0	0	0	0	0
f__Dysideidae	0	0	0	1.99454e-08	0	0	0	0	0	0	0	0	0	0	0
f__Circoviridae	0	0	0	1.99454e-08	0	0	0	4.53629e-08	5.03938e-08	0	2.41024e-08	0	0	0	2.41696e-08
f__Musophagidae	0	0	0	1.99454e-08	0	0	0	2.26815e-08	0	0	7.23072e-08	0	0	0	0
f__Orobanchaceae	1.96592e-08	0	0	0	0	0	0	0	0	0	2.41024e-08	0	0	0	0
f__Candidatus_Nitrosocaldaceae	1.96592e-08	0	0	0	0	0	0	0	0	0	0	0	0	0	0
f__Nereididae	1.96592e-08	0	0	0	0	0	0	0	0	0	0	0	0	0	0
f__Staurojoeninidae	1.96592e-08	0	0	0	0	0	0	0	0	0	0	0	0	0	0
f__Mycetophilidae	1.96592e-08	0	0	0	0	0	0	0	0	0	0	0	0	0	0
f__Aphelenchoididae	1.96592e-08	0	0	0	0	2.68799e-08	0	2.26815e-08	0	0	2.41024e-08	0	0	0	0
f__Spraguidae	1.96592e-08	0	0	0	0	0	0	0	0	0	0	0	0	2.44443e-08	0
f__Liliaceae	1.96592e-08	0	0	0	0	2.68799e-08	0	0	0	0	0	0	0	0	0
f__Anguinidae	1.96592e-08	0	0	0	0	0	0	0	0	0	0	0	0	0	0
f__Cyperaceae	1.96592e-08	0	0	0	0	0	2.28987e-08	0	0	0	0	4.10882e-08	0	0	0
f__Sycettidae	1.96592e-08	0	0	0	0	0	0	0	0	0	0	0	0	0	0
f__Tortricidae	1.96592e-08	0	0	0	0	0	6.86961e-08	0	2.51969e-08	0	0	0	0	2.44443e-08	0
f__Glossinidae	1.96592e-08	0	0	0	0	0	0	0	0	0	0	0	2.52696e-08	0	0
f__Hemidiscaceae	1.96592e-08	0	0	0	0	0	0	0	0	0	0	0	0	0	0
f__Angiostrongylidae	1.96592e-08	0	0	0	0	0	0	0	0	0	0	0	0	0	0
f__Hymenolepididae	1.96592e-08	0	0	0	0	0	4.57974e-08	2.26815e-08	0	2.51678e-08	0	0	2.52696e-08	0	0
f__Micropezidae	1.96592e-08	0	0	0	0	0	0	0	0	0	0	0	0	0	0
f__Bolinopsidae	1.96592e-08	0	0	0	0	0	0	0	0	0	0	0	0	0	0
f__Gracillariidae	1.96592e-08	0	0	0	0	0	0	4.53629e-08	0	0	0	0	0	0	0
f__Triparmaceae	1.96592e-08	0	0	0	0	0	2.28987e-08	0	0	0	0	0	2.52696e-08	2.44443e-08	0
f__Adoxaceae	1.96592e-08	0	0	0	0	0	0	0	0	0	0	0	0	0	0
f__Polypodiaceae	1.96592e-08	0	0	0	0	2.68799e-08	0	0	0	0	4.82048e-08	0	0	0	0
f__Pectinidae	1.96592e-08	0	0	0	0	0	0	0	0	0	0	0	0	0	0
f__Oleaceae	1.96592e-08	0	0	0	0	0	0	0	0	0	0	2.05441e-08	2.52696e-08	0	0
f__Pseudococcidae	1.96592e-08	0	0	0	0	0	0	0	0	0	0	0	2.52696e-08	0	0
f__Apocynaceae	1.96592e-08	0	0	0	0	0	0	2.26815e-08	0	0	0	0	0	0	0
f__Pipridae	1.96592e-08	0	0	0	0	0	0	0	0	0	0	0	0	0	2.41696e-08
f__Indriidae	1.96592e-08	0	0	0	0	5.37599e-08	6.86961e-08	2.26815e-08	0	2.51678e-08	2.41024e-08	0	0	0	4.83392e-08
f__Iridoviridae	1.96592e-08	0	0	0	0	0	0	0	0	5.03357e-08	4.82048e-08	0	0	0	0
f__Lithodidae	1.96592e-08	0	0	0	0	0	0	0	0	0	0	0	0	0	0
f__Gobiesocidae	1.96592e-08	0	0	0	0	0	0	0	0	0	0	0	0	0	0
f__Asteromonadaceae	0	0	0	0	0	0	0	0	0	0	0	0	0	0	2.41696e-08
f__Gryllidae	0	0	0	0	0	5.37599e-08	0	0	0	0	0	0	0	0	0
f__Apioceridae	0	0	0	0	0	0	0	0	0	2.51678e-08	0	0	0	0	0
f__Phyllodocidae	0	0	0	0	0	5.37599e-08	0	0	0	0	0	0	0	0	0
f__Salamandridae	0	0	0	0	0	0	0	0	0	0	0	0	0	2.44443e-08	0
f__Pyrocystaceae	0	0	0	0	0	0	0	0	2.51969e-08	0	0	0	0	0	2.41696e-08
f__Ctenomyidae	0	0	0	0	0	0	0	0	0	0	0	2.05441e-08	0	0	0
f__Elaeagnaceae	0	0	0	0	0	0	0	0	0	0	2.41024e-08	0	0	0	0
f__Oplegnathidae	0	0	0	0	0	0	0	0	0	0	0	0	0	2.44443e-08	0
f__Pasteuriaceae	0	0	0	0	0	2.68799e-08	2.28987e-08	0	0	0	0	2.05441e-08	0	0	0
f__Leucosoleniidae	0	0	0	0	0	0	2.28987e-08	0	0	0	0	0	0	0	0
f__Prasinococcaceae	0	0	0	0	0	8.06398e-08	1.60291e-07	0	7.55907e-08	0	0	2.05441e-08	0	0	0
f__Rhinocerotidae	0	0	0	0	0	0	0	0	0	7.55035e-08	0	0	0	0	4.83392e-08
f__Strigidae	0	0	0	0	0	0	2.28987e-08	0	0	0	0	0	0	0	0
f__Leptosomidae	0	0	0	0	0	0	0	0	0	0	2.41024e-08	0	0	0	0
f__Cryptomonadaceae	0	0	0	0	0	0	0	0	0	0	0	0	0	0	0
f__Gordiidae	0	0	0	0	0	0	0	0	0	0	0	0	0	0	0
f__Annonaceae	0	0	0	0	0	0	0	0	0	2.51678e-08	0	0	0	0	0
f__Pseudodiaptomidae	0	0	0	0	0	0	0	0	0	0	0	0	0	2.44443e-08	0
f__Dioscoreaceae	0	0	0	0	0	0	0	0	0	0	0	0	0	0	2.41696e-08
f__Biemnidae	0	0	0	0	0	0	0	0	0	0	0	0	0	0	0
f__Struthionidae	0	0	0	0	0	0	0	4.53629e-08	0	2.51678e-08	0	2.05441e-08	0	0	0
f__Jungermanniaceae	0	0	0	0	0	2.68799e-08	0	0	0	0	0	0	0	0	0
f__Podostemaceae	0	0	0	0	0	0	0	2.26815e-08	2.51969e-08	2.51678e-08	0	0	0	0	0
f__Sporochnaceae	0	0	0	0	0	0	0	0	0	2.51678e-08	0	0	0	0	0
f__Taxaceae	0	0	0	0	0	0	0	0	0	0	2.41024e-08	0	2.52696e-08	2.44443e-08	0
f__Artemiidae	0	0	0	0	0	0	0	0	0	0	0	0	0	0	0
f__Viscaceae	0	0	0	0	0	0	0	2.26815e-08	0	0	0	0	0	0	0
f__Menispermaceae	0	0	0	0	0	0	0	0	2.51969e-08	0	0	0	0	0	0
f__Amblycipitidae	0	0	0	0	0	0	0	0	0	2.51678e-08	0	0	0	0	0
f__Empididae	0	0	0	0	0	0	0	0	0	2.51678e-08	0	0	0	0	0
f__Dicyemidae	0	0	0	0	0	0	0	0	0	0	0	0	0	0	0
f__Convolvulaceae	0	0	0	0	0	0	0	0	0	0	4.82048e-08	0	0	0	0
f__Arrhenophanidae	0	0	0	0	0	0	0	0	0	0	2.41024e-08	0	0	0	0
f__Desmarestiaceae	0	0	0	0	0	2.68799e-08	0	0	0	0	0	0	0	0	0
f__Nymphonidae	0	0	0	0	0	0	0	0	2.51969e-08	0	0	0	0	0	0
f__Dugesiidae	0	0	0	0	0	0	2.28987e-08	0	0	0	0	0	0	0	0
f__Caryophyllaceae	0	0	0	0	0	0	0	0	0	2.51678e-08	0	0	0	0	0
f__Procellariidae	0	0	0	0	0	0	0	4.53629e-08	0	0	2.41024e-08	0	0	0	0
f__Baculoviridae	0	0	0	0	0	5.37599e-08	2.28987e-08	0	0	0	0	0	0	0	0
f__Meliaceae	0	0	0	0	0	0	0	0	0	0	0	2.05441e-08	0	0	0
f__Agaraceae	0	0	0	0	0	0	2.28987e-08	0	0	0	0	0	0	0	0
f__Ithonidae	0	0	0	0	0	0	2.28987e-08	0	0	0	0	0	0	0	0
f__Nanoviridae	0	0	0	0	0	0	0	0	0	0	0	0	0	0	2.41696e-08
f__Bicosoecidae	0	0	0	0	0	0	0	0	0	2.51678e-08	0	0	0	0	0
f__Pluteaceae	0	0	0	0	0	0	0	2.26815e-08	0	0	0	0	0	0	0
f__Geraniaceae	0	0	0	0	0	0	0	0	0	0	0	4.10882e-08	0	0	2.41696e-08
f__Characeae	0	0	0	0	0	0	0	0	2.51969e-08	0	0	0	0	0	0
f__Acroceridae	0	0	0	0	0	0	0	0	0	0	0	1.43809e-07	0	0	0
f__Psalteriomonadidae	0	0	0	0	0	0	0	2.26815e-08	0	0	0	4.10882e-08	0	0	0
f__Ranidae	0	0	0	0	0	2.68799e-08	0	0	0	0	0	2.05441e-08	0	0	0
f__Sporolithaceae	0	0	0	0	0	2.68799e-08	0	0	0	0	0	0	0	0	0
f__Conidae	0	0	0	0	0	2.68799e-08	0	0	0	0	0	0	0	0	2.41696e-08
f__Mephitidae	0	0	0	0	0	0	0	0	0	0	0	0	0	2.44443e-08	0
f__Mesostigmataceae	0	0	0	0	0	2.68799e-08	0	0	0	0	0	0	0	0	0
f__Palaemonidae	0	0	0	0	0	0	0	0	0	0	0	0	0	2.44443e-08	0
f__Notodontidae	0	0	0	0	0	0	0	0	0	0	0	0	0	2.44443e-08	0
f__Alpheidae	0	0	0	0	0	0	0	0	0	0	0	0	0	0	2.41696e-08
f__Sphagnaceae	0	0	0	0	0	0	2.28987e-08	0	5.03938e-08	0	0	4.10882e-08	2.52696e-08	2.44443e-08	2.41696e-08
f__Percidae	0	0	0	0	0	0	0	2.26815e-08	0	0	0	4.10882e-08	0	0	0
f__Liviidae	0	0	0	0	0	0	2.28987e-08	0	2.51969e-08	0	0	0	0	2.44443e-08	2.41696e-08
f__Suillaceae	0	0	0	0	0	0	0	0	0	2.51678e-08	4.82048e-08	0	2.52696e-08	0	0
f__Pfiesteriaceae	0	0	0	0	0	0	0	0	0	0	0	0	0	0	0
f__Portunidae	0	0	0	0	0	0	0	0	0	0	0	0	0	2.44443e-08	0
f__Simmondsiaceae	0	0	0	0	0	0	0	0	0	0	0	2.05441e-08	0	0	0
f__Hypericaceae	0	0	0	0	0	0	2.28987e-08	0	2.51969e-08	0	0	0	0	0	0
f__Phasmatidae	0	0	0	0	0	0	0	0	0	0	0	0	0	2.44443e-08	0
f__Mytilidae	0	0	0	0	0	0	0	0	0	0	0	0	2.52696e-08	0	0
f__Neidiaceae	0	0	0	0	0	0	0	0	2.51969e-08	0	0	0	0	0	0
f__Heligmosomatidae	0	0	0	0	0	0	0	0	0	0	0	0	0	0	0
f__Pelecanidae	0	0	0	0	0	0	0	0	0	0	0	0	0	0	2.41696e-08
f__Percichthyidae	0	0	0	0	0	0	0	0	0	0	0	0	0	4.88886e-08	0
f__Hartmannellidae	0	0	0	0	0	0	0	0	2.51969e-08	0	0	0	0	0	0
f__Pilobolaceae	0	0	0	0	0	0	2.28987e-08	0	0	0	0	0	0	0	0
f__Myricaceae	0	0	0	0	0	0	0	2.26815e-08	0	0	0	0	0	0	0
f__Adenoviridae	0	0	0	0	0	0	0	0	0	0	9.64097e-08	0	0	0	0
f__Cupressaceae	0	0	0	0	0	0	0	2.26815e-08	0	0	0	0	0	0	0
f__Sciomyzidae	0	0	0	0	0	0	0	0	0	0	0	0	0	0	0
f__Phyllostictaceae	0	0	0	0	0	0	0	0	0	0	0	0	0	9.77771e-08	0
f__Phalacrocoracidae	0	0	0	0	0	0	0	0	0	0	2.41024e-08	0	2.52696e-08	0	0
f__Acrididae	0	0	0	0	0	5.37599e-08	0	0	0	0	0	4.10882e-08	0	0	0
f__Restionaceae	0	0	0	0	0	0	4.57974e-08	0	0	0	0	0	0	0	0
f__Hypotrichomonadidae	0	0	0	0	0	0	0	0	0	0	0	0	0	0	0
f__Tectiviridae	0	0	0	0	0	2.68799e-08	0	2.04133e-07	0	0	0	0	0	0	0
f__Icacinaceae	0	0	0	0	0	0	0	2.26815e-08	0	0	0	0	2.52696e-08	0	0
f__Serpulidae	0	0	0	0	0	0	0	1.36089e-07	0	0	0	0	0	0	0
f__Centracanthidae	0	0	0	0	0	0	0	0	0	0	0	0	0	0	0
f__Isochrysidaceae	0	0	0	0	0	0	0	2.26815e-08	0	0	0	0	0	0	0
f__Halimedaceae	0	0	0	0	0	0	0	0	0	0	2.41024e-08	0	0	0	0
f__Honigbergiellidae	0	0	0	0	0	0	0	0	0	0	0	0	0	0	0
f__Haematococcaceae	0	0	0	0	0	0	0	0	0	2.51678e-08	0	2.05441e-08	0	0	2.41696e-08
f__Chrysobalanaceae	0	0	0	0	0	0	0	0	0	0	0	0	2.52696e-08	0	0
f__Ginkgoaceae	0	0	0	0	0	0	0	2.49496e-07	0	0	0	1.23265e-07	0	0	2.41696e-08
f__Coniophoraceae	0	0	0	0	0	0	0	0	0	0	2.41024e-08	0	0	0	0
f__Gammaridae	0	0	0	0	0	0	0	0	0	0	0	0	0	2.44443e-08	0
f__Bryopsidaceae	0	0	0	0	0	0	0	0	0	2.51678e-08	0	0	0	0	0
f__Fagaceae	0	0	0	0	0	0	0	0	2.51969e-08	0	2.41024e-08	0	0	0	0
f__Trogonidae	0	0	0	0	0	0	0	0	2.51969e-08	0	0	0	0	0	0
f__Lycopodiaceae	0	0	0	0	0	0	4.57974e-08	0	0	0	0	0	0	0	0
f__Thamnocephalidae	0	0	0	0	0	0	0	0	0	0	0	0	0	0	0
f__Chaetopeltidaceae	0	0	0	0	0	2.68799e-08	0	0	0	0	0	0	0	0	0
f__Fucaceae	0	0	0	0	0	0	2.28987e-08	0	0	0	0	0	0	0	0
f__Eriocraniidae	0	0	0	0	0	0	0	0	0	0	0	0	0	0	0
f__Macropodidae	0	0	0	0	0	0	2.28987e-08	0	0	0	0	0	0	0	0
f__Fringillidae	0	0	0	0	0	0	0	0	0	0	0	2.05441e-08	0	0	0
f__Siboglinidae	0	0	0	0	0	0	0	0	0	0	0	0	0	0	2.41696e-08
f__Argasidae	0	0	0	0	0	0	0	0	0	0	0	0	0	4.88886e-08	0
f__Amaryllidaceae	0	0	0	0	0	0	0	0	0	0	0	0	2.52696e-08	0	0
f__Glyphipterigidae	0	0	0	0	0	0	0	0	0	0	0	2.05441e-08	0	0	0
f__Sebastidae	0	0	0	0	0	0	0	0	0	0	0	0	0	2.44443e-08	0
f__Podicipedidae	0	0	0	0	0	0	0	0	0	0	0	0	0	0	4.83392e-08
f__Ranunculaceae	0	0	0	0	0	0	0	0	0	0	0	0	0	0	0
f__Portulacaceae	0	0	0	0	0	0	0	0	0	0	4.82048e-08	0	0	0	0
f__Calyptraeidae	0	0	0	0	0	0	0	0	0	0	0	0	0	0	0
f__Retortamonadidae	0	0	0	0	0	0	0	0	0	0	0	0	0	0	2.41696e-08
f__Clostridiales_Family_XVI._Incertae_Sedis	0	0	0	0	0	0	0	0	0	0	0	0	0	0	0
f__Anthomyiidae	0	0	0	0	0	0	0	0	0	0	0	0	0	0	0
f__Tribonemataceae	0	0	0	0	0	0	0	0	0	0	0	0	2.52696e-08	0	0
f__Thermoflexaceae	0	0	0	0	0	0	0	0	0	0	4.82048e-08	0	0	0	0
f__Strongylidae	0	0	0	0	0	2.68799e-08	0	0	0	0	0	0	0	0	0
f__Gruidae	0	0	0	0	0	0	0	0	0	2.51678e-08	0	0	0	0	2.41696e-08
f__Oocystaceae	0	0	0	0	0	0	0	2.26815e-08	0	0	0	0	0	0	0
f__Stephanodiscaceae	0	0	0	0	0	0	0	0	0	0	2.41024e-08	0	0	0	0
f__Siricidae	0	0	0	0	0	0	0	0	0	0	0	0	0	0	0
f__Gentianaceae	0	0	0	0	0	0	0	0	0	2.51678e-08	0	0	0	0	0
f__Sphaeroceridae	0	0	0	0	0	0	0	0	0	0	0	2.05441e-08	0	0	0
f__Ctenizidae	0	0	0	0	0	0	0	0	0	0	0	0	0	0	2.41696e-08
f__Russulaceae	0	0	0	0	0	0	0	0	0	0	0	0	0	0	0
f__Phacotaceae	0	0	0	0	0	0	0	2.26815e-08	0	0	0	0	0	0	0
f__Cladophoraceae	0	0	0	0	0	0	0	0	0	0	0	0	0	0	0
f__Chrysomelidae	0	0	0	0	0	0	0	0	2.51969e-08	0	0	0	2.52696e-08	9.77771e-08	0
f__Trichonymphidae	0	0	0	0	0	0	0	0	0	0	0	0	0	0	2.41696e-08
f__Mychonastaceae	0	0	0	0	0	0	0	0	0	2.51678e-08	0	0	0	0	0
f__Phacaceae	0	0	0	0	0	0	0	0	0	0	0	0	0	2.44443e-08	0
f__Carthaeidae	0	0	0	0	0	0	0	0	0	0	0	0	0	2.44443e-08	0
f__Manidae	0	0	0	0	0	0	0	0	0	0	0	0	0	2.44443e-08	0
f__Lophomonadidae	0	0	0	0	0	0	2.28987e-08	0	0	0	0	0	0	0	2.41696e-08
f__Coscinodiscaceae	0	0	0	0	0	0	0	0	0	2.51678e-08	0	0	0	0	0
f__Dracunculidae	0	0	0	0	0	0	0	0	0	0	0	0	0	0	0
f__Champiaceae	0	0	0	0	0	0	0	0	0	0	2.41024e-08	0	0	2.44443e-08	0
f__Plakinidae	0	0	0	0	0	0	0	0	5.03938e-08	0	0	0	0	0	0
f__Pythonidae	0	0	0	0	0	0	0	0	0	0	2.41024e-08	0	0	0	7.25088e-08
f__Platypezidae	0	0	0	0	0	0	4.57974e-08	0	0	2.51678e-08	0	0	0	0	0
f__Megalopygidae	0	0	0	0	0	0	0	0	0	0	0	0	0	0	0
f__Molgulidae	0	0	0	0	0	0	0	0	0	0	0	0	0	0	0
f__Halymeniaceae	0	0	0	0	0	5.37599e-08	2.28987e-08	9.07259e-08	0	2.51678e-08	0	0	0	0	0
f__Sphingidae	0	0	0	0	0	0	0	0	0	0	0	0	0	0	0
f__Eurypygidae	0	0	0	0	0	0	0	4.53629e-08	7.55907e-08	0	2.41024e-08	0	0	0	4.83392e-08
f__Nanoarchaeaceae	0	0	0	0	0	0	0	2.26815e-08	0	0	0	0	0	0	0
f__Passerellidae	0	0	0	0	0	0	0	0	0	5.03357e-08	2.41024e-08	0	0	0	0
f__Mesitornithidae	0	0	0	0	0	0	9.15948e-08	1.36089e-07	0	7.55035e-08	4.82048e-08	0	0	2.44443e-08	2.41696e-08
f__Calomyscidae	0	0	0	0	0	0	0	0	0	0	0	0	0	2.44443e-08	0
f__Drepanidae	0	0	0	0	0	0	0	0	2.51969e-08	0	0	4.10882e-08	0	0	0
f__Juglandaceae	0	0	0	0	0	0	0	0	2.51969e-08	0	0	0	0	0	0
f__Condylostomatidae	0	0	0	0	0	0	0	4.53629e-08	0	0	0	4.10882e-08	0	0	0
f__Ectobiidae	0	0	0	0	0	0	0	0	0	0	0	0	0	0	0
f__Boraginaceae	0	0	0	0	0	0	6.86961e-08	0	2.51969e-08	0	0	0	0	0	0
f__Zygnemataceae	0	0	0	0	0	0	0	0	0	0	0	0	0	0	0
f__Otididae	0	0	0	0	0	0	0	0	0	0	0	2.05441e-08	0	0	4.83392e-08
f__Hoplonymphidae	0	0	0	0	0	0	0	0	0	0	0	0	0	0	0
f__Alariaceae	0	0	0	0	0	0	0	0	0	0	0	0	0	2.44443e-08	0
f__Cambaridae	0	0	0	0	0	0	0	0	0	5.03357e-08	0	0	0	0	0
f__Stylonemataceae	0	0	0	0	0	8.06398e-08	0	0	0	0	0	0	0	0	0
f__Chondrillidae	0	0	0	0	0	0	0	0	0	0	2.41024e-08	0	0	0	0
f__Polytrichaceae	0	0	0	0	0	0	0	0	0	0	0	0	0	0	0
f__Pycnococcaceae	0	0	0	0	0	0	0	0	0	0	0	2.05441e-08	0	0	0
f__Brachodidae	0	0	0	0	0	5.37599e-08	0	0	0	0	0	0	0	0	0
f__Solieriaceae	0	0	0	0	0	0	0	4.53629e-08	0	0	0	0	0	0	0
