# Supplementary material for: Inhibition of Rho Kinase by Fasudil Ameliorates Cognition Impairment in APP/PS1 Transgenic Mice via Modulation of Gut Microbiota and Metabolites
Source: Front Aging Neurosci. 2021 Oct 14;13:755164. doi: 10.3389/fnagi.2021.755164 (PMC8551711; doi:10.3389/fnagi.2021.755164)
Supplement: Supplementary Table 5 — Differential metabolites in ADNS vs. ADF were concentrated in 20 signaling pathways. [file Table_5.XLSX]

## Sheet: result
Pathway	Pathway_id	Total	Hits	Raw p	-ln(p)	Holm adjust	FDR	Impact	Hits Cpd	Total Cpd
D-Glutamine and D-glutamate metabolism	eco00471 (D-Glutamine and D-glutamate metabolism - eco)	7	1	0.32302	1.13	1	1	0.27586	cpd:C00692 UDP-N-acetylmuramoyl-L-alanyl-D-glutamate;	UDP-N-acetylmuramate;UDP-N-acetylmuramoyl-L-alanine;D-Glutamate;L-Glutamate;D-Glutamine;L-Glutamine;UDP-N-acetylmuramoyl-L-alanyl-D-glutamate
Glycerophospholipid metabolism	eco00564 (Glycerophospholipid metabolism - eco)	22	2	0.33583	1.0912	1	1	0.07054	cpd:C00350 Phosphatidylethanolamine;cpd:C04230 1-Acyl-sn-glycero-3-phosphocholine;	Phosphatidylcholine;1,2-Diacyl-sn-glycerol;Phosphatidylserine;sn-Glycero-3-phosphoethanolamine;CDP-diacylglycerol;Phosphatidylethanolamine;1-Acyl-sn-glycerol 3-phosphate;sn-Glycerol 3-phosphate;Ethanolamine;Phosphatidylglycerophosphate;1-Acyl-sn-glycero-3-phosphoethanolamine;2-Acyl-sn-glycero-3-phosphoethanolamine;Phosphatidate;2-Acyl-sn-glycero-3-phosphocholine;sn-Glycero-3-phosphocholine;1-Acyl…
Monobactam biosynthesis	eco00261 (Monobactam biosynthesis - eco)	8	1	0.35985	1.0221	1	1	0	cpd:C00224 Adenylyl sulfate;	L-Aspartate;(2S,4S)-4-Hydroxy-2,3,4,5-tetrahydrodipicolinate;L-Aspartate 4-semialdehyde;Pyruvate;Sulfate;4-Phospho-L-aspartate;2,3,4,5-Tetrahydrodipicolinate;Adenylyl sulfate
Fatty acid degradation	eco00071 (Fatty acid degradation - eco)	41	3	0.38405	0.95698	1	1	0.03399	cpd:C01944 Octanoyl-CoA;cpd:C05266 (S)-3-Hydroxyoctanoyl-CoA;cpd:C05276 trans-Oct-2-enoyl-CoA;	Palmitoyl-CoA;Tetradecanoyl-CoA;Lauroyl-CoA;Decanoyl-CoA;Octanoyl-CoA;Hexanoyl-CoA;Butanoyl-CoA;Acetyl-CoA;(S)-3-Hydroxybutanoyl-CoA;Long-chain fatty acid;Acyl-carrier protein;cis,cis-3,6-Dodecadienoyl-CoA;(S)-Hydroxyhexanoyl-CoA;(S)-3-Hydroxyoctanoyl-CoA;(S)-Hydroxydecanoyl-CoA;(S)-3-Hydroxydodecanoyl-CoA;Primary alcohol;(S)-3-Hydroxytetradecanoyl-CoA;(S)-3-Hydroxyhexadecanoyl-CoA;Hexadecanoic a…
Glycolysis / Gluconeogenesis	eco00010 (Glycolysis / Gluconeogenesis - eco)	29	2	0.47205	0.75066	1	1	0.02618	cpd:C06187 Arbutin 6-phosphate;cpd:C06188 Salicin 6-phosphate;	Ethanol;Thiamin diphosphate;Pyruvate;2-(alpha-Hydroxyethyl)thiamine diphosphate;Enzyme N6-(lipoyl)lysine;Acetyl-CoA;Enzyme N6-(dihydrolipoyl)lysine;Phosphoenolpyruvate;2-Phospho-D-glycerate;D-Glyceraldehyde 3-phosphate;beta-D-Fructose 1,6-bisphosphate;beta-D-Fructose 6-phosphate;D-Glucose;alpha-D-Glucose 6-phosphate;D-Glucose 1-phosphate;beta-D-Glucose 6-phosphate;beta-D-Glucose;alpha-D-Glucose;3…
beta-Alanine metabolism	eco00410 (beta-Alanine metabolism - eco)	13	1	0.51645	0.66078	1	1	0	cpd:C00106 Uracil;	3-Hydroxypropionyl-CoA;beta-Alanine;L-Aspartate;4-Aminobutyraldehyde;1,3-Diaminopropane;5,6-Dihydrouracil;Propenoyl-CoA;3-Oxopropanoate;Pantothenate;4-Aminobutanoate;3-Aminopropanal;3-Ureidopropionate;Uracil
Pyrimidine metabolism	eco00240 (Pyrimidine metabolism - eco)	51	3	0.52951	0.6358	1	1	0.23614	cpd:C00365 dUMP;cpd:C00106 Uracil;cpd:C00178 Thymine;	UDP;UMP;L-Glutamine;Carbamoyl phosphate;(S)-Dihydroorotate;Orotidine 5'-phosphate;CTP;UTP;Uridine;5,6-Dihydrouracil;CDP;Cytidine;CMP;Cytosine;dCDP;dCTP;dCMP;dUTP;dUDP;dUMP;Deoxyuridine;Deoxycytidine;dTDP;dTMP;Thymidine;5-Methylcytosine;(R)-5,6-Dihydrothymine;Uracil;Pseudouridine;3'-UMP;2',3'-Cyclic UMP;3'-CMP;2',3'-Cyclic CMP;Ureidoacrylate;3-Oxopropanoate;Aminoacrylate;(Z)-3-Peroxyaminoacrylate;…
Ubiquinone and other terpenoid-quinone biosynthesis	eco00130 (Ubiquinone and other terpenoid-quinone biosynthesis - eco)	15	1	0.56794	0.56574	1	1	0.13433	cpd:C03160 2-Succinylbenzoyl-CoA;	2-Succinyl-5-enolpyruvyl-6-hydroxy-3-cyclohexene-1-carboxylate;2-Succinylbenzoyl-CoA;2-Succinylbenzoate;(1R,6R)-6-Hydroxy-2-succinylcyclohexa-2,4-diene-1-carboxylate;Isochorismate;4-Hydroxybenzoate;Chorismate;1,4-Dihydroxy-2-naphthoyl-CoA;Demethylmenaquinol;1,4-Dihydroxy-2-naphthoate;all-trans-Polyprenyl diphosphate;Menaquinone;Phylloquinone;Menaquinol;Phylloquinol
Arginine biosynthesis	eco00220 (Arginine biosynthesis - eco)	16	1	0.59163	0.52488	1	1	0.03285	cpd:C04133 N-Acetyl-L-glutamate 5-phosphate;	N-Acetyl-L-citrulline;L-Glutamate;N-Acetylornithine;N-Acetyl-L-glutamate 5-semialdehyde;N-Acetyl-L-glutamate 5-phosphate;N-Acetyl-L-glutamate;N-(L-Arginino)succinate;L-Citrulline;L-Aspartate;Carbamoyl phosphate;L-Ornithine;Ammonia;L-Glutamine;2-Oxoglutarate;L-Arginine;Fumarate
Peptidoglycan biosynthesis	eco00550 (Peptidoglycan biosynthesis - eco)	17	1	0.61403	0.4877	1	1	0.11765	cpd:C00692 UDP-N-acetylmuramoyl-L-alanyl-D-glutamate;	D-Alanyl-D-alanine;UDP-N-acetylmuramoyl-L-alanyl-gamma-D-glutamyl-meso-2,6-diaminopimelate;di-trans,poly-cis-Undecaprenyl diphosphate;MurAc(oyl-L-Ala-D-gamma-Glu-L-Lys-D-Ala-D-Ala)-diphospho-undecaprenol;UDPMurNAc(oyl-L-Ala-D-gamma-Glu-L-Lys-D-Ala-D-Ala);di-trans,poly-cis-Undecaprenyl phosphate;UDP-N-acetylmuramoyl-L-alanyl-gamma-D-glutamyl-L-lysine;D-Alanine;UDP-N-acetylmuramoyl-L-alanine;UDP-N-…
Ascorbate and aldarate metabolism	eco00053 (Ascorbate and aldarate metabolism - eco)	18	1	0.63523	0.45376	1	1	0	cpd:C00072 Ascorbate;	Ascorbate;L-Ascorbate 6-phosphate;UDP-glucose;3-Dehydro-L-gulonate;Pyruvate;2-Hydroxy-3-oxopropanoate;D-Glucarate;5-Dehydro-4-deoxy-D-glucarate;D-Galactarate;L-Xylulose 5-phosphate;3-Dehydro-L-gulonate 6-phosphate;L-Ribulose 5-phosphate;L-Galactonate;UDP-glucuronate;(4R,5S)-4,5,6-Trihydroxy-2,3-dioxohexanoate;2-Dehydro-3-deoxy-D-glucarate;D-Xylulose 5-phosphate;D-Tagaturonate
Sulfur metabolism	eco00920 (Sulfur metabolism - eco)	20	1	0.67426	0.39415	1	1	0.04893	cpd:C00224 Adenylyl sulfate;	Hydrogen sulfide;Sulfate;Adenylyl sulfate;3'-Phosphoadenylyl sulfate;Methanesulfonic acid;Dimethyl sulfone;Dimethyl sulfoxide;O-Acetyl-L-serine;Thiosulfate;L-Serine;O-Succinyl-L-homoserine;L-Homoserine;Alkanesulfonate;Taurine;Sulfite;Dimethyl sulfide;L-Cysteine;Acetate;L-Homocysteine;Succinate
Alanine, aspartate and glutamate metabolism	eco00250 (Alanine, aspartate and glutamate metabolism - eco)	22	1	0.70917	0.34366	1	1	0	cpd:C03090 5-Phosphoribosylamine;	2-Oxosuccinamate;L-Aspartate;L-Asparagine;N-(L-Arginino)succinate;N6-(1,2-Dicarboxyethyl)-AMP;L-Alanine;Succinate semialdehyde;2-Oxoglutarate;L-Glutamate;4-Aminobutanoate;L-Glutamine;2-Oxoglutaramate;(S)-1-Pyrroline-5-carboxylate;Oxaloacetate;Fumarate;Pyruvate;N-Carbamoyl-L-aspartate;Succinate;Ammonia;Carbamoyl phosphate;D-Glucosamine 6-phosphate;5-Phosphoribosylamine
Valine, leucine and isoleucine degradation	eco00280 (Valine, leucine and isoleucine degradation - eco)	23	1	0.72522	0.32128	1	1	0.47059	cpd:C03344 2-Methylacetoacetyl-CoA;	Enzyme N6-(dihydrolipoyl)lysine;Acetyl-CoA;3-Methylcrotonyl-CoA;L-Valine;2-Methylacetoacetyl-CoA;(S)-3-Hydroxyisobutyrate;2-Methylbut-2-enoyl-CoA;L-Isoleucine;(R)-Methylmalonyl-CoA;L-3-Aminoisobutanoate;(2S,3S)-3-Hydroxy-2-methylbutanoyl-CoA;2-Methylprop-2-enoyl-CoA;L-Leucine;Enzyme N6-(lipoyl)lysine;Acetoacetyl-CoA;3-Hydroxyisovaleryl-CoA;3-Methyl-2-oxobutanoic acid;Propanoyl-CoA;(S)-Methylmalon…
Pantothenate and CoA biosynthesis	eco00770 (Pantothenate and CoA biosynthesis - eco)	24	1	0.7404	0.30057	1	1	0	cpd:C00106 Uracil;	Dephospho-CoA;Apo-[acyl-carrier-protein];CoA;Pantetheine 4'-phosphate;Acyl-carrier protein;Pantetheine;(R)-4'-Phosphopantothenoyl-L-cysteine;N-((R)-Pantothenoyl)-L-cysteine;D-4'-Phosphopantothenate;L-Cysteine;Pantothenate;5,6-Dihydrouracil;(R)-Pantoate;beta-Alanine;3-Methyl-2-oxobutanoic acid;(R)-2,3-Dihydroxy-3-methylbutanoate;(S)-2-Acetolactate;Pyruvate;L-Valine;L-Aspartate;Adenosine 3',5'-bisp…
Pentose phosphate pathway	eco00030 (Pentose phosphate pathway - eco)	26	1	0.76832	0.26354	1	1	0.02114	cpd:C01236 D-Glucono-1,5-lactone 6-phosphate;	D-Ribose 1,5-bisphosphate;alpha-D-Glucose 6-phosphate;2-Dehydro-3-deoxy-6-phospho-D-gluconate;Deoxyribose;2-Deoxy-D-ribose 1-phosphate;2-Deoxy-D-ribose 5-phosphate;D-Ribose 5-phosphate;alpha-D-Ribose 1-phosphate;D-Ribose;Sedoheptulose 7-phosphate;D-Glyceraldehyde 3-phosphate;D-Ribulose 5-phosphate;beta-D-Fructose 6-phosphate;beta-D-Fructose 1,6-bisphosphate;6-Phospho-D-gluconate;D-Glucono-1,5-lac…
Glycine, serine and threonine metabolism	eco00260 (Glycine, serine and threonine metabolism - eco)	33	1	0.84472	0.16875	1	1	0.00078	cpd:C00576 Betaine aldehyde;	Choline;Betaine aldehyde;3-Phospho-D-glycerate;Glycine;L-Aspartate;O-Phospho-L-serine;5,10-Methylenetetrahydrofolate;L-Threonine;O-Phospho-L-homoserine;4-Phospho-L-aspartate;L-Serine;L-Homoserine;Lipoylprotein;D-Serine;D-Glycerate;Aminoacetone;[Protein]-S8-aminomethyldihydrolipoyllysine;Tetrahydrofolate;Dihydrolipoylprotein;2-Phospho-D-glycerate;L-Allothreonine;Betaine;3-Phosphonooxypyruvate;2-Ox…
Folate biosynthesis	eco00790 (Folate biosynthesis - eco)	38	1	0.88352	0.12384	1	1	0.02093	cpd:C18237 Molybdoenzyme molybdenum cofactor;	Chorismate;4-Amino-4-deoxychorismate;THF-polyglutamate;Tetrahydrofolate;Dihydrofolate;Dihydropteroate;4-Aminobenzoate;6-Hydroxymethyl-7,8-dihydropterin diphosphate;6-(Hydroxymethyl)-7,8-dihydropterin;7,8-Dihydroneopterin;7,8-Dihydroneopterin 3'-triphosphate;2,5-Diamino-6-(5'-triphosphoryl-3',4'-trihydroxy-2'-oxopentyl)-amino-4-oxopyrimidine;2,5-Diaminopyrimidine nucleoside triphosphate;Formamidop…
Amino sugar and nucleotide sugar metabolism	eco00520 (Amino sugar and nucleotide sugar metabolism - eco)	44	1	0.91766	0.085928	1	1	0.04654	cpd:C16155 UDP-L-Ara4O;	N-Acetyl-D-glucosamine;N-Acetyl-alpha-D-glucosamine 1-phosphate;N-Acetyl-D-mannosamine;alpha-D-Galactose 1-phosphate;UDP-glucose;D-Glucose 1-phosphate;D-Glucosamine 6-phosphate;N-Acetyl-D-glucosamine 6-phosphate;D-Mannose 6-phosphate;GDP-mannose;alpha-D-Glucosamine 1-phosphate;D-Fructose 6-phosphate;alpha-D-Galactose;D-Mannose 1-phosphate;GDP-L-fucose;UDP-glucuronate;UDP-L-Ara4O;UDP-L-Ara4N;UDP-L…
Purine metabolism	eco00230 (Purine metabolism - eco)	73	2	0.91795	0.085607	1	1	0.03118	cpd:C03090 5-Phosphoribosylamine;cpd:C00224 Adenylyl sulfate;	GDP;(S)-Ureidoglycine;Allantoate;D-Ribose 5-phosphate;L-Glutamine;5-Phospho-alpha-D-ribose 1-diphosphate;5-Phosphoribosylamine;5'-Phosphoribosylglycinamide;2-(Formamido)-N1-(5'-phosphoribosyl)acetamidine;1-(5'-Phosphoribosyl)-5-amino-4-imidazolecarboxamide;1-(5'-Phosphoribosyl)-5-amino-4-(N-succinocarboxamide)-imidazole;1-(5-Phospho-D-ribosyl)-5-amino-4-imidazolecarboxylate;1-(5'-Phosphoribosyl)-…
