# Supplementary material for: Inhibition of Rho Kinase by Fasudil Ameliorates Cognition Impairment in APP/PS1 Transgenic Mice via Modulation of Gut Microbiota and Metabolites
Source: Front Aging Neurosci. 2021 Oct 14;13:755164. doi: 10.3389/fnagi.2021.755164 (PMC8551711; doi:10.3389/fnagi.2021.755164)
Supplement: Supplementary Table 6 — 60 differential metabolites by adjustment of p£° 0.04. [file Table_6.XLSX]

## Sheet: ADNS vs ADF
MS.name	Mean ADF	Mean ADNS	VIP	P_VALUE	Q_VALUE	FOLD_CHANGE	LOG_FOLDCHANGE
Gynocardin	0.008589242	0.0195037826	2.27707632245238	0.0010491	0.28458	2.2707	1.1832
9-Riburonosylhypoxanthine	0.03624431586	0.00079352176	2.16457958133959	0.0015163	0.28458	0.021894	-5.5133
3-(ADP)-2-phosphoglycerate	0.042827002	0.021654924	2.29308449360302	0.0015184	0.61023	0.50564	-0.98383
"Cyanidin 3-O-3'',6''-O-dimalonylglucoside"	0.0120137536	0.003461039	2.21956802114262	0.0015193	0.61023	0.28809	-1.7954
Leukotriene C5	0.039132462	0.07367313	2.24148064193446	0.0023541	0.32307	1.8827	0.91277
Sitagliptin	0.297263666	0.117303222	2.13961839405031	0.0026481	0.32307	0.39461	-1.3415
Thymine	0.0178997002	0.0662013508	2.25090607759041	0.0027179	0.32307	3.6985	1.8869
Ascorbate	0.10731821	0.50407576	2.11277297786369	0.0029047	0.32307	4.697	2.2317
"D-Glucono-1,5-lactone 6-phosphate"	0.062653926	0.091331218	2.23948561745902	0.003301	0.33044	1.4577	0.5437
"dTDP-3-methyl-4-oxo-2,6-dideoxy-L-allose"	0.422898	0.23253964	2.16848057738353	0.0050773	0.66236	0.54987	-0.86283
"dTDP-4-oxo-2,3,6-trideoxy-D-glucose"	0.35795776	0.66943176	2.12846349158914	0.0057039	0.66236	1.8701	0.90315
Phosphonoacetaldehyde	0.069464594	0.111818448	2.07556609080755	0.0059087	0.66236	1.6097	0.68681
dTDP-acarviose-7-phosphate	0.087469584	0.052112772	2.09422220008116	0.0070717	0.44995	0.59578	-0.74714
Salicin 6-phosphate	0.07772174278	0.00891821226	1.99905430376473	0.0081751	0.46414	0.11475	-3.1235
Hippeastrine	0.5356483	1.29730776	1.98612367277504	0.0082662	0.46414	2.4219	1.2762
alpha-Amino-4-carboxy-3-furanpropanoic acid	0.075215346	0.173260164	2.11711094981445	0.0083462	0.46414	2.3035	1.2038
"4-Nitro-6-oxohepta-2,4-dienedioate"	0.24458868	0.7499578	2.07029059854463	0.0089851	0.46933	3.0662	1.6165
Aquifoliunine EII	0.037045806	0.076499562	2.0586406615372	0.0099441	0.4832	2.065	1.0461
L-Dopachrome	0.01400455432	0.00536235668	2.0289378220855	0.010869	0.49454	0.3829	-1.385
Deoxyribose triphosphate	0.09593493	0.188235154	2.05064558126217	0.011581	0.66236	1.9621	0.97241
UDP-4-dehydro-6-deoxy-D-glucose	0.126806768	0.059401744	1.97092020070442	0.011848	0.66236	0.46844	-1.0941
Prolyl-Gamma-glutamate	0.054853808	0.164801188	1.83198309740243	0.012919	0.5347	3.0044	1.5871
Sulfolithocholylglycine	0.271210592	0.118774018	1.97265802808514	0.01371	0.5347	0.43794	-1.1912
3-O-Methylquercetin	1.30039126	4.49131846	1.97913097576001	0.01378	0.66236	3.4538	1.7882
Fagomine	0.041334582	0.090279608	2.03925875440879	0.014173	0.53687	2.1841	1.1271
"4'-Apo-beta,psi-caroten-4'-al"	0.079298104	0.19456961	1.95139876685909	0.014625	0.66236	2.4536	1.2949
SSR 125543	0.017125716	0.032223298	1.98004238021608	0.015049	0.53687	1.8816	0.91194
Propyzamide	0.099155816	0.159303264	1.9532695282493	0.015841	0.53968	1.6066	0.68401
"Bis(3-azidopyridinium)-1,10-decane perchlorate"	0.036700632	0.080441616	1.97607010578146	0.015995	0.53968	2.1918	1.1321
Mefloquine	0.064579742	0.14638253	1.96496867846462	0.016217	0.66236	2.2667	1.1806
"2-(3,4-dihydroxy-5-methoxyphenyl)-3,5,7-trihydroxy-1chromen-1-ylium"	0.31106096	0.96639658	1.9425433836819	0.016415	0.66236	3.1068	1.6354
2-Aminoadenosine	0.163136512	0.46082322	1.88712490661075	0.017072	0.5471	2.8248	1.4981
"2-(2,3-dihydroxy-4-methoxyphenyl)-3,5,7-trihydroxy-6-methoxy-3,4-dihydro-2H-1-benzopyran-4-one"	0.25621454	0.17363782	1.79873798190044	0.017105	0.5471	0.6777	-0.56127
"TG(16:0/22:6(4Z,7Z,10Z,13Z,16Z,19Z)/24:1(15Z))"	0.04976955	0.096412204	1.82252289144337	0.018503	0.5471	1.9372	0.95395
Berberine chloride	0.54840588	0.8514525	1.95470676422162	0.018827	0.5471	1.5526	0.63468
Thiobinupharidine	0.041562418	0.155182318	1.90945385033864	0.019728	0.66236	3.7337	1.9006
Avermectin A2a aglycone	0.018648256	0.041369053	1.90266823412721	0.021069	0.56982	2.2184	1.1495
"3,4,5-trihydroxy-6-{[2-oxo-3-(2,3,4,5-tetrahydroxyphenyl)propanoyl]oxy}oxane-2-carboxylic acid"	0.77259422	0.30842588	1.92419223332529	0.021735	0.5739	0.39921	-1.3248
O-Phospho-4-hydroxy-L-threonine	0.059113196	0.086507036	1.89860636483576	0.021786	0.5739	1.4634	0.54934
Avenanthramide C	0.42842212	1.52704802	1.86983514683539	0.023281	0.57883	3.5644	1.8336
2-Furoyl-CoA	0.107382896	0.282093642	1.90413741026463	0.0234	0.57883	2.627	1.3934
{[4-(7-methoxy-2-oxo-2H-chromen-6-yl)-2-oxobut-3-en-1-yl]oxy}sulfonic acid	0.166810738	0.49445314	1.84505698541236	0.023787	0.57883	2.9642	1.5676
N-Acetylbialaphos	0.29441768	0.17657964	1.70971871899902	0.02452	0.57976	0.59976	-0.73755
N-Acetylglucosamine 4-sulfate	0.8765203	1.71894276	1.86984383212242	0.02483	0.66236	1.9611	0.97166
"N-(3,5-Dichlorophenyl)succinimide"	0.024389118	0.056457248	1.86889632181004	0.024947	0.57976	2.3149	1.2109
2-hydroxy-3-[4-(sulfooxy)phenyl]propanoic acid	0.34224268	1.21390542	1.88073504766777	0.025098	0.57976	3.5469	1.8266
17alpha-Chloroethynylestradiol	0.024857394	0.050123376	1.82931177913533	0.026133	0.595	2.0164	1.0118
Prolyl-Gamma-glutamate	0.028537216	0.094596448	1.75299719260444	0.028505	0.59531	3.3148
Triphenyl phosphate	0.02801800734	0.3398518025	1.88522696778779	0.029053	0.59531	12.13	3.6005
Pateamine	0.022228782	0.033440672	1.79614522793448	0.029232	0.59531	1.5044	0.58917
Guanosine triphosphate adenosine	0.091733146	0.02736768	1.81157764923445	0.029748	0.66236	0.29834	-1.745
Inositol-P-ceramide	0.0298467624	0.0111149108	1.71287720040764	0.030199	0.59531	0.3724	-1.4251
Tricrozarin A	0.82598868	2.05280544	1.82414154476867	0.031295	0.60242	2.4853	1.3134
CDP-DG(18:0/18:0)	0.0119169564	0.025852054	1.79813863563102	0.031767	0.60762	2.1694	1.1173
Leukotriene F4	0.40279978	0.65503488	1.81646945911991	0.032389	0.61311	1.6262	0.70151
Oxadiazon	0.091952318	0.157387506	1.82782941476057	0.033021	0.61609	1.7116	0.77536
"DG(22:4(7Z,10Z,13Z,16Z)/24:0/0:0)"	0.070802294	0.099110054	1.78997228883257	0.033461	0.61609	1.3998	0.48524
Aurothioglucose	0.971876786	0.2158155	1.79114439545429	0.034243	0.66236	0.22206	-2.171
Alginic acid	1.50287446888	0.321854821	1.74601275615545	0.034268	0.61991	0.21416	-2.2232
"TG(22:5(4Z,7Z,10Z,13Z,16Z)/24:1(15Z)/o-18:0)"	0.018430142	0.033977999	1.76179389658841	0.034982	0.6253	1.8436	0.88253
Selenomethionine se-oxide	0.061076016	0.369065728	1.72445694127971	0.036824	0.63587	6.0427	2.5952
"3,3',5,6-Tetrahydroxy-4',7-dimethoxyflavone 3-glucuronide"	0.0282590276	0.0029509448	1.69532531474388	0.037366	0.66236	0.10442	-3.2595
TG(22:0/o-18:0/22:0)	0.1122617522	0.0050526252	1.74626759115457	0.037391	0.66236	0.045008	-4.4737
Indivir	0.080381044	0.131427894	1.73226290294095	0.039629	0.63587	1.6351	0.70934
Methylmercury chloride	0.022191495	0.1633918032	1.70872192798685	0.039933	0.66236	7.3628	2.8803
Estramustine phosphate sodium	0.19151306	0.61065094	1.79499770827478	0.040123	0.63587	3.1886	1.6729
2-Furylmercury chloride	0.02390252	0.015743312	1.65649344196405	0.040879	0.66236	0.65865	-0.60242
dUMP	0.0286499824	0.0122518268	1.7729064993918	0.0411	0.66236	0.42764	-1.2255
"TG(22:1(13Z)/22:6(4Z,7Z,10Z,13Z,16Z,19Z)/22:1(13Z))"	0.020235536	0.03207342	1.69175335858895	0.042581	0.63587	1.585	0.66449
Pyrazinoic acid	0.08957089	0.401550994	1.7771523507528	0.04427	0.63587	4.4831	2.1645
Homatropine Methylbromide	0.86354654	0.2936772	1.67371777126901	0.045166	0.63587	0.34008	-1.556
4-Nitrophenyl phosphate	0.0384129164	0.207775172418	1.66909070971563	0.045177	0.66236	5.409	2.4354
Hexanoyl-CoA	0.082076504	0.14720361	1.69329229392152	0.046079	0.63587	1.7935	0.84277
Neoacrimarine B	0.27873648	0.51310428	1.72901569438124	0.046836	0.63587	1.8408	0.88035
Paraoxon	0.0285201876	0.0451757794	1.73885015655269	0.047451	0.63587	1.584	0.66357
Niguldipine	0.04334217	0.060629798	1.73928810985871	0.04749	0.63587	1.3989	0.48426
"3,5,7-trihydroxy-2-(3-methoxyphenyl)-1chromen-1-ylium"	0.04405249	0.029120752	1.73521385452615	0.048082	0.66236	0.66105	-0.59718
Bikaverin	3.19982486	1.8485255	1.54222896735429	0.048414	0.63587	0.5777	-0.79162
Chlorobactene	0.02945803	0.055741918	1.65998293765807	0.049381	0.63587	1.8922	0.9201
Tetrahydroxypteridine	0.14216116	0.30875956	1.72668965990694	0.049658	0.63587	2.1719	1.119
Dideoxycytidine 5'-Triphosphate	0.065905374	0.037722394	1.6173039352108	0.049704	0.66236	0.57237	-0.80497

## Sheet: ADNS vs WT
MS.name	Mean ADNS	Mean WT	VIP	P_VALUE	Q_VALUE	FOLD_CHANGE	LOG_FOLDCHANGE
O-Phospho-4-hydroxy-L-threonine	0.086507036	0.06011881	1.76884556270918	0.028834	0.5697	1.4389	0.525
Phosphonoacetaldehyde	0.1118184	0.07771218	2.06047926851634	0.011744	0.77897	1.4389	0.52494
Niguldipine	0.060629798	0.034244414	2.23318958420598	0.0015976	0.54942	1.7705	0.82416
Neoacrimarine B	0.513104284	0.269802268	1.65821071591698	0.038166	0.58393	1.9018	0.92735
N-Acetylbialaphos	0.17657964	0.3329046	1.81055311431752	0.02533	0.5697	0.53042	-0.91479
"N-(3,5-Dichlorophenyl)succinimide"	0.39549246	0.213008226	1.68462718315521	0.049962	0.59389	1.8567	0.89274
TG(22:0/o-18:0/22:0)	0.0054812706	0.016692802	1.90530372406004	0.027472	0.77897	0.32836	-1.6066
Leukotriene C5	0.07367313	0.036524632	2.05054394226285	0.0061876	0.56721	2.0171	1.0123
L-Dopachrome	0.00536235668	0.01442073804	2.06596578031757	0.0061755	0.56721	0.37185	-1.4272
Inositol-P-ceramide	0.0111149108	0.0248207622	1.64947108422575	0.049951	0.59389	0.44781	-1.1591
Indivir	0.131427894	0.063716564	2.06432364289509	0.0044192	0.56721	2.0627	1.0445
Homatropine Methylbromide	0.2936772	1.1142779	1.78962704029502	0.034534	0.58393	0.26356	-1.9238
Hippeastrine	1.29730776	0.38531782	2.26067380246114	0.0020539	0.54942	3.3669	1.7514
Hexanoyl-CoA	0.14720361	0.076503026	1.71261908739567	0.031644	0.57591	1.9242	0.94422
Leukotriene F4	0.65503488	0.37663348	1.72710031485488	0.029267	0.5697	1.7392	0.79841
Estramustine phosphate sodium	0.610650932	0.199132426	1.68046900220475	0.045873	0.58794	3.0666	1.6166
dTDP-acarviose-7-phosphate	0.052112772	0.10360756	1.8895339403921	0.020906	0.5697	0.50298	-0.99142
"D-Glucono-1,5-lactone 6-phosphate"	0.35440504	0.1230874	1.8205654465528	0.023894	0.5697	2.8793	1.5257
"DG(22:4(7Z,10Z,13Z,16Z)/24:0/0:0)"	0.070802294	0.099110054	1.78997228883257	0.033461	0.61609	1.3998	0.48524
Gynocardin	0.0195037826	0.0108161556	1.91127544066054	0.014009	0.56721	1.8032	0.85057
Chlorobactene	0.0557419184	0.0279933908	1.68689716664074	0.035522	0.58393	1.9913	0.99368
CDP-DG(18:0/18:0)	0.025852054	0.0084350252	2.14628320684796	0.0030365	0.56448	3.0648	1.6158
Fagomine	0.090279608	0.04809232	1.75634001882561	0.027158	0.5697	1.8772	0.90859
"Bis(3-azidopyridinium)-1,10-decane perchlorate"	0.080441616	0.041245764	1.91819334882645	0.012921	0.56721	1.9503	0.9637
Bikaverin	1.8485255	3.70515762	1.7256510765174	0.038267	0.58393	0.49891	-1.0032
Thymine	0.0662013508	0.009959532	2.24220229420266	0.00090272	0.54942	6.647	2.7327
Berberine chloride	0.8514525	0.50600018	1.83452677965753	0.018447	0.5697	1.6827	0.75079
Avermectin A2a aglycone	0.041369053	0.0210979426	1.65748031611631	0.040212	0.58672	1.9608	0.97145
Avenanthramide C	1.52704802	0.36343256	1.86744399236975	0.013131	0.56721	4.2017	2.071
Ascorbate	0.21248357	0.11640323	1.9434935924875	0.015938	0.56721	1.8254	0.86822
Aquifoliunine EII	0.076499562	0.03989459	1.79819424150086	0.024593	0.5697	1.9175	0.93926
Alginic acid	0.321854821	2.57563541838	1.88114618933959	0.019449	0.5697	0.12496	-3.0004
9-Riburonosylhypoxanthine	0.00079352176	0.0165238422	1.73518966694314	0.031572	0.57591	0.048023	-4.3801
Guanosine triphosphate adenosine	0.02736767	0.088497097	1.95421685638127	0.027443	0.77897	0.30925	-1.6932
"4-Nitro-6-oxohepta-2,4-dienedioate"	0.7499578	0.34321326	1.7477840994867	0.031996	0.57643	2.1851	1.1277
"3,4,5-trihydroxy-6-{[2-oxo-3-(2,3,4,5-tetrahydroxyphenyl)propanoyl]oxy}oxane-2-carboxylic acid"	0.30842588	0.74801782	2.00907502971022	0.011082	0.56721	0.41232	-1.2781
alpha-Amino-4-carboxy-3-furanpropanoic acid	0.173260164	0.06605187	2.05182297203579	0.0060601	0.56721	2.6231	1.3913
2-hydroxy-3-[4-(sulfooxy)phenyl]propanoic acid	0.60650216	0.22937592	1.83867337358508	0.016543	0.56721	2.6441	1.4028
2-Furoyl-CoA	0.282093642	0.098332708	1.84500485707434	0.021814	0.5697	2.8688	1.5204
2-Aminoadenosine	0.4608232	0.17621054	1.99400706601125	0.011985	0.56721	2.6152	1.3869
"2-(2,3-dihydroxy-4-methoxyphenyl)-3,5,7-trihydroxy-6-methoxy-3,4-dihydro-2H-1-benzopyran-4-one"	0.25621454	0.17363782	1.79873798190044	0.017105	0.5471	0.6777	-0.56127
17alpha-Chloroethynylestradiol	0.050123375	0.021539737	1.9493215352851	0.0086548	0.56721	2.327	1.2185
Sulfolithocholylglycine	0.118774018	0.28892142	1.97526939188244	0.015089	0.56721	0.41109	-1.2825
{[4-(7-methoxy-2-oxo-2H-chromen-6-yl)-2-oxobut-3-en-1-yl]oxy}sulfonic acid	0.49445314	0.166442408	1.7708701601649	0.037232	0.58393	2.9707	1.5708
"Cyanidin 3-O-3'',6''-O-dimalonylglucoside"	0.00062331098	0.00219384738	2.11228329762757	0.0080266	0.77897	0.28412	-1.8154
3-(ADP)-2-phosphoglycerate	0.021654914	0.035218744	2.06473274359563	0.013537	0.77897	0.61487	-0.70165
Triphenyl phosphate	0.3398518025	0.02737262298	1.74819311280283	0.029524	0.5697	12.416	3.6341
Tricrozarin A	2.05280544	0.8061013	1.83283843607479	0.024864	0.5697	2.5466	1.3486
UDP-4-dehydro-6-deoxy-D-glucose	0.05940172	0.103355344	2.30717178383546	0.0028785	0.77897	0.57473	-0.79904
"dTDP-3-methyl-4-oxo-2,6-dideoxy-L-allose"	0.23253954	0.30015444	2.07503600582991	0.010592	0.77897	0.77473	-0.36823
"TG(22:5(4Z,7Z,10Z,13Z,16Z)/24:1(15Z)/o-18:0)"	0.033977999	0.0176652158	1.637087095733	0.040576	0.58672	1.9234	0.94369
"TG(22:1(13Z)/22:6(4Z,7Z,10Z,13Z,16Z,19Z)/22:1(13Z))"	0.0320734206	0.0156582858	1.91128874578609	0.013131	0.56721	2.0483	1.0345
"3,3',5,6-Tetrahydroxy-4',7-dimethoxyflavone 3-glucuronide"	0.0029509434	0.0253942154	1.80407470734064	0.038186	0.77897	0.11621	-3.1053
"dTDP-4-oxo-2,3,6-trideoxy-D-glucose"	0.6694315	0.38853816	2.13617061126517	0.011213	0.77897	1.7229	0.78488
"TG(16:0/22:6(4Z,7Z,10Z,13Z,16Z,19Z)/24:1(15Z))"	0.096412204	0.045003888	2.06038489166622	0.0093845	0.56721	2.1423	1.0992
Thiobinupharidine	0.155182258	0.050503932	1.88400885658667	0.03317	0.77897	3.0727	1.6195
"4'-Apo-beta,psi-caroten-4'-al"	0.194569532	0.084198886	1.96560306819034	0.02067	0.77897	2.3108	1.2084
Tetrahydroxypteridine	0.308759568	0.105968938	1.75381909307454	0.028179	0.5697	2.9137	1.5428
Dideoxycytidine 5'-Triphosphate	0.037722376	0.072112242	1.77838034872864	0.042974	0.77897	0.52311	-0.93482
dUMP	0.012251824	0.028794984	2.21899758468811	0.0057225	0.77897	0.42548	-1.2328
SSR 125543	0.032223298	0.019632236	1.67534757313886	0.038486	0.58393	1.6413	0.71488
Sitagliptin	0.117303222	0.306951386	1.97367940127152	0.011141	0.56721	0.38216	-1.3878
Selenomethionine se-oxide	0.369065728	0.074500564	1.69109570213501	0.046431	0.58794	4.9539	2.3086
Aurothioglucose	0.2158154	0.59775988	2.20875442164599	0.0080903	0.77897	0.36104	-1.4698
Salicin 6-phosphate	0.00891821226	0.02469190644	1.76206887047258	0.02309	0.5697	0.36118	-1.4692
Mefloquine	0.146382464	0.090915926	1.74363999727641	0.045148	0.77897	1.6101	0.68714
Deoxyribose triphosphate	0.188235072	0.115931024	2.18419375723411	0.0074308	0.77897	1.6237	0.69927
Pyrazinoic acid	0.401550994	0.065763262	1.72619509628448	0.033228	0.57896	6.106	2.6102
Propyzamide	0.081286802	0.025233646	2.01520488450023	0.0098254	0.56721	3.2214	1.6877
"2-(3,4-dihydroxy-5-methoxyphenyl)-3,5,7-trihydroxy-1chromen-1-ylium"	0.96639618	0.34330616	2.07358102061772	0.015022	0.77897	2.815	1.4931
3-O-Methylquercetin	4.49131662	1.51254394	2.08082101983585	0.014661	0.77897	2.9694	1.5702
Prolyl-Gamma-glutamate	0.164801188	0.046741926	2.06855175083568	0.0087622	0.56721	3.5258	1.8179
Prolyl-Gamma-glutamate	0.0945964478	0.027694041	1.86242738167533	0.027954	0.5697	3.4158	1.7722
2-Furylmercury chloride	0.015743306	0.027741252	1.98591368052057	0.019263	0.77897	0.56751	-0.81729
N-Acetylglucosamine 4-sulfate	1.71894202	0.94331598	1.90270107979119	0.03317	0.77897	1.8222	0.86571
"3,5,7-trihydroxy-2-(3-methoxyphenyl)-1chromen-1-ylium"	0.029120736	0.064115868	2.13998726694954	0.0099253	0.77897	0.45419	-1.1386
Methylmercury chloride	0.125444512	0.09048644	1.78487181973485	0.044471	0.77897	1.3863	0.47128
4-Nitrophenyl phosphate	0.20778769836	0.03511498668	1.78535654718675	0.039981	0.77897	5.9174	2.565
Pateamine	0.0334406724	0.019632467	1.82678264014156	0.02416	0.5697	1.7033	0.76836
Paraoxon	0.0451757794	0.024679539	1.85482398240452	0.025935	0.5697	1.8305	0.87223
Oxadiazon	0.157387506	0.105265424	1.85673921897142	0.021896	0.5697	1.4951	0.58029

## Sheet: 83 differential metabolites 
83 important differential metabolites
Thymine
Sulfolithocholylglycine
Leukotriene F4
Gynocardin
Fagomine
alpha-Amino-4-carboxy-3-furanpropanoic acid
"2-(2,3-dihydroxy-4-methoxyphenyl)-3,5,7-trihydroxy-6-methoxy-3,4-dihydro-2H-1-benzopyran-4-one"
"2-(3,4-dihydroxy-5-methoxyphenyl)-3,5,7-trihydroxy-1chromen-1-ylium"
"3,3',5,6-Tetrahydroxy-4',7-dimethoxyflavone 3-glucuronide"
"3,4,5-trihydroxy-6-{[2-oxo-3-(2,3,4,5-tetrahydroxyphenyl)propanoyl]oxy}oxane-2-carboxylic acid"
"3,5,7-trihydroxy-2-(3-methoxyphenyl)-1chromen-1-ylium"
"4'-Apo-beta,psi-caroten-4'-al"
"4-Nitro-6-oxohepta-2,4-dienedioate"
"Bis(3-azidopyridinium)-1,10-decane perchlorate"
"Cyanidin 3-O-3'',6''-O-dimalonylglucoside"
"DG(22:4(7Z,10Z,13Z,16Z)/24:0/0:0)"
"D-Glucono-1,5-lactone 6-phosphate"
"dTDP-3-methyl-4-oxo-2,6-dideoxy-L-allose"
"dTDP-4-oxo-2,3,6-trideoxy-D-glucose"
"N-(3,5-Dichlorophenyl)succinimide"
"TG(16:0/22:6(4Z,7Z,10Z,13Z,16Z,19Z)/24:1(15Z))"
"TG(22:1(13Z)/22:6(4Z,7Z,10Z,13Z,16Z,19Z)/22:1(13Z))"
"TG(22:5(4Z,7Z,10Z,13Z,16Z)/24:1(15Z)/o-18:0)"
{[4-(7-methoxy-2-oxo-2H-chromen-6-yl)-2-oxobut-3-en-1-yl]oxy}sulfonic acid
17alpha-Chloroethynylestradiol
2-Aminoadenosine
2-Furoyl-CoA
2-Furylmercury chloride
2-hydroxy-3-[4-(sulfooxy)phenyl]propanoic acid
3-(ADP)-2-phosphoglycerate
3-O-Methylquercetin
3-O-Methylquercetin
4-Nitrophenyl phosphate
9-Riburonosylhypoxanthine
Alginic acid
Alginic acid
Aquifoliunine EII
Ascorbate
Aurothioglucose
Avenanthramide C
Avermectin A2a aglycone
Berberine chloride
Bikaverin
CDP-DG(18:0/18:0)
Chlorobactene
Deoxyribose triphosphate
Dideoxycytidine 5'-Triphosphate
dTDP-acarviose-7-phosphate
dUMP
Estramustine phosphate sodium
Guanosine triphosphate adenosine
Hexanoyl-CoA
Hippeastrine
Homatropine Methylbromide
Indivir
Inositol-P-ceramide
L-Dopachrome
Leukotriene C5
Mefloquine
Methylmercury chloride
N-Acetylbialaphos
N-Acetylglucosamine 4-sulfate
Neoacrimarine B
Niguldipine
O-Phospho-4-hydroxy-L-threonine
Oxadiazon
Paraoxon
Pateamine
Phosphonoacetaldehyde
Prolyl-Gamma-glutamate
Prolyl-Gamma-glutamate
Propyzamide
Pyrazinoic acid
Salicin 6-phosphate
Selenomethionine se-oxide
Sitagliptin
SSR 125543
Tetrahydroxypteridine
TG(22:0/o-18:0/22:0)
Thiobinupharidine
Tricrozarin A
Triphenyl phosphate
UDP-4-dehydro-6-deoxy-D-glucose

## Sheet: 60 differential metabolites
60 differential metabolites by adjustment of p < 0.04
Thymine
3-(ADP)-2-phosphoglycerate
Hippeastrine
Leukotriene C5
Sitagliptin
UDP-4-dehydro-6-deoxy-D-glucose
"dTDP-3-methyl-4-oxo-2,6-dideoxy-L-allose"
alpha-Amino-4-carboxy-3-furanpropanoic acid
L-Dopachrome
Deoxyribose triphosphate
"Cyanidin 3-O-3'',6''-O-dimalonylglucoside"
Aurothioglucose
Salicin 6-phosphate
17alpha-Chloroethynylestradiol
Prolyl-Gamma-glutamate
Propyzamide
"dTDP-4-oxo-2,3,6-trideoxy-D-glucose"
Phosphonoacetaldehyde
2-Aminoadenosine
"Bis(3-azidopyridinium)-1,10-decane perchlorate"
"TG(22:1(13Z)/22:6(4Z,7Z,10Z,13Z,16Z,19Z)/22:1(13Z))"
Avenanthramide C
Sulfolithocholylglycine
3-O-Methylquercetin
Gynocardin
"4'-Apo-beta,psi-caroten-4'-al"
"2-(3,4-dihydroxy-5-methoxyphenyl)-3,5,7-trihydroxy-1chromen-1-ylium"
Ascorbate
"2-(2,3-dihydroxy-4-methoxyphenyl)-3,5,7-trihydroxy-6-methoxy-3,4-dihydro-2H-1-benzopyran-4-one"
"TG(16:0/22:6(4Z,7Z,10Z,13Z,16Z,19Z)/24:1(15Z))"
Berberine chloride
dTDP-acarviose-7-phosphate
"3,4,5-trihydroxy-6-{[2-oxo-3-(2,3,4,5-tetrahydroxyphenyl)propanoyl]oxy}oxane-2-carboxylic acid"
2-Furoyl-CoA
{[4-(7-methoxy-2-oxo-2H-chromen-6-yl)-2-oxobut-3-en-1-yl]oxy}sulfonic acid
"D-Glucono-1,5-lactone 6-phosphate"
Aquifoliunine EII
2-hydroxy-3-[4-(sulfooxy)phenyl]propanoic acid
N-Acetylbialaphos
Fagomine
TG(22:0/o-18:0/22:0)
Prolyl-Gamma-glutamate
O-Phospho-4-hydroxy-L-threonine
Leukotriene F4
Triphenyl phosphate
Guanosine triphosphate adenosine
Tricrozarin A
9-Riburonosylhypoxanthine
CDP-DG(18:0/18:0)
"4-Nitro-6-oxohepta-2,4-dienedioate"
Oxadiazon
N-Acetylglucosamine 4-sulfate
Thiobinupharidine
"DG(22:4(7Z,10Z,13Z,16Z)/24:0/0:0)"
Alginic acid
"TG(22:5(4Z,7Z,10Z,13Z,16Z)/24:1(15Z)/o-18:0)"
"3,3',5,6-Tetrahydroxy-4',7-dimethoxyflavone 3-glucuronide"
SSR 125543
Indivir
Hexanoyl-CoA
